# Supplementary material for: Circular RNA circFNDC3AL Upregulates BCL9 Expression to Promote Chicken Skeletal Muscle Satellite Cells Proliferation and Differentiation by Binding to miR-204
Source: Front Cell Dev Biol. 2021 Oct 1;9:736749. doi: 10.3389/fcell.2021.736749 (PMC8517228; doi:10.3389/fcell.2021.736749)
Supplement: Supplementary file 1 [file Table_1.xlsx]

## Sheet: E10 vs. E13
#ID	L04_count	L04_TPM	L05_count	L05_TPM	L06_count	L06_TPM	L10_count	L10_TPM	L11_count	L11_TPM	L12_count	L12_TPM	PValue	FDR	log2FC	regulated
NC_006088.4:52024430|52037752	90	8517.78	166	14539.4	122	11824.2	349	24253.5	415	30705.9	323	26311	1.27572e-12	2.18586e-10	1.43497	up
NC_006088.4:135187902|135192980	23	1128.03	23	1043.94	12	602.701	0	0	0	0	0	0	2.57769e-06	0.000143062	#NAME?	down
NC_006088.4:170921351|170939384	0	0	0	0	0	0	24	1158.31	13	668.009	12	678.862	5.09699e-05	0.00188589	Inf	up
NC_006088.4:187816170|187824164	0	0	0	0	0	0	17	968.399	35	2122.75	32	2136.69	1.90615e-08	2.11583e-06	Inf	up
NC_006088.4:187816170|187862493	0	0	0	0	0	0	16	626.248	41	1708.58	21	963.455	6.57024e-07	4.37578e-05	Inf	up
NC_006088.4:195290628|195292157	0	0	0	0	0	0	8	770.994	8	820.872	21	2372.28	0.000473299	0.00985054	Inf	up
NC_006089.4:14727459|14733754	173	9245.22	224	11078.3	185	10124.4	570	22367.2	678	28326.4	433	19916.4	1.02043e-08	1.35921e-06	1.43543	up
NC_006089.4:24204342|24228712	0	0	0	0	0	0	12	811.841	9	648.272	15	1189.51	0.000548582	0.0105377	Inf	up
NC_006090.4:23395191|23402987	72	5154.5	72	4770.26	92	6744.8	57	2996.36	33	1846.96	0	0	0.00182778	0.0300115	-1.52963	down
NC_006090.4:25493194|25502742	135	15651.4	113	12124.2	138	16384.2	309	26305.3	312	28279	220	21953	2.0153e-07	1.49132e-05	1.02297	up
NC_006090.4:66699169|66707019	13	365.868	14	364.64	11	317.031	83	1715.24	71	1562.18	26	629.805	0.00184756	0.0300115	2.13342	up
NC_006090.4:93023493|93040456	37	5013.87	52	6521.24	18	2497.88	5	497.516	0	0	12	1399.6	0.000553785	0.0105377	-2.69866	down
NC_006090.4:104722131|104732545	13	52.0962	12	44.5041	11	45.1423	90	264.832	75	234.971	54	186.255	2.23503e-08	2.12647e-06	2.50417	up
NC_006090.4:104722788|104732545	21	581.22	11	281.753	16	453.491	57	1158.41	63	1363.18	66	1572.23	3.35745e-05	0.00131533	1.86398	up
NC_006091.4:7506909|7507521	8	544.693	13	819.145	18	1255.05	0	0	0	0	0	0	0.000158237	0.00479746	#NAME?	down
NC_006091.4:31498239|31516425	0	0	0	0	0	0	8	380.118	12	607.064	9	501.253	0.00193684	0.0307127	Inf	up
NC_006091.4:66179780|66232327	0	0	0	0	0	0	16	1036.68	12	827.814	10	759.474	0.000396677	0.0091099	Inf	up
NC_006092.4:2933411|2977516	88	4851.87	91	4643.26	100	5646.17	43	1740.85	20	862.078	42	1993.09	6.66479e-06	0.000341442	-1.4997	down
NC_006092.4:2940670|2977516	49	3501.92	45	2976.3	61	4464.44	30	1574.33	0	0	22	1353.27	0.000333065	0.0082156	-1.67503	down
NC_006092.4:2968698|2977516	92	12113	76	9260.45	67	9033.7	25	2416.96	32	3293.85	34	3852.95	5.42752e-05	0.00190249	-1.45066	down
NC_006092.4:27618375|27620186	61	1405.06	66	1406.9	56	1320.93	160	2706.14	151	2719.14	121	2398.84	1.87597e-05	0.000832932	1.14441	up
NC_006092.4:28738500|28747257	62	3373.8	58	2920.86	47	2619.1	20	799.139	11	467.961	24	1124.06	0.000158475	0.00479746	-1.6827	down
NC_006092.4:45175973|45182420	0	0	0	0	0	0	12	290.493	14	360.834	13	368.879	0.000320554	0.00821112	Inf	up
NC_006093.4:30951023|30965348	217	14240.5	190	11539.2	202	13575.1	45	2168.42	13	666.959	56	3163.04	9.33931e-22	6.21998e-19	-2.49794	down
NC_006094.4:36256037|36268581	24	1501.79	28	1621.47	18	1153.44	86	3951.49	77	3766.84	44	2369.74	0.000269537	0.00747966	1.46446	up
NC_006095.4:4505781|4512486	52	3113.82	56	3103.37	44	2698.17	121	5320.35	131	6132.69	103	5308.58	0.000110763	0.00368841	1.13235	up
NC_006096.4:980656|991508	0	0	0	0	0	0	7	423.97	10	644.855	10	709.943	0.00272214	0.0402877	Inf	up
NC_006101.4:8122821|8123343	19	1516.26	0	0	0	0	39	2285.34	32	1996.46	26	1785.85	0.000802349	0.0148435	2.25611	up
NC_006102.4:9196466|9204091	0	0	0	0	0	0	14	1459.38	7	776.897	7	855.313	0.00236072	0.0357327	Inf	up
NC_006103.4:242878|309387	0	0	0	0	0	0	175	80.6379	125	61.3247	61	32.9471	1.31283e-12	2.18586e-10	Inf	up
NC_006105.4:655149|657054	0	0	0	0	0	0	28	450.218	26	445.106	15	282.711	7.47361e-07	4.52493e-05	Inf	up
NC_006106.4:5590284|5615967	0	0	0	0	0	0	11	120.83	10	116.952	15	193.135	0.000546835	0.0105377	Inf	up
NC_006107.4:9239889|9242697	0	0	0	0	0	0	20	331.677	25	441.419	13	252.706	8.09684e-06	0.000385178	Inf	up
NC_006108.4:119311|125672	0	0	11	294.037	9	266.21	39	827.151	55	1241.96	31	770.669	2.60259e-05	0.00108333	2.54926	up
NC_006110.4:3524746|3525681	0	0	0	0	0	0	66	6441.72	46	4780.14	30	3432.15	6.66276e-14	2.2187e-11	Inf	up
NC_006110.4:4183915|4186933	16	1314.55	0	0	12	1009.64	36	2171.83	41	2633.5	32	2262.87	0.00176054	0.0300115	1.85293	up
NC_006111.4:378775|379571	20	1523.25	36	2537.46	28	2183.87	69	3858.84	95	5656.6	61	3998.74	0.000429136	0.00952681	1.33028	up
NC_006113.4:5070901|5073085	74	6956.19	59	5132.71	66	6353.47	182	12562.5	196	14404.1	171	13835.3	2.8915e-08	2.40717e-06	1.37094	up

## Sheet: E13 vs. E16
#ID	L10_count	L10_TPM	L11_count	L11_TPM	L12_count	L12_TPM	L16_count	L16_TPM	L17_count	L17_TPM	L18_count	L18_TPM	PValue	FDR	log2FC	regulated
NC_006088.4:29604681|29616206	0	0	0	0	0	0	7	275.282	16	866.488	10	448.141	0.000549824	0.0115463	Inf	up
NC_006088.4:51987495|51987719	149	20295.1	0	0	0	0	226	20105.9	292	35773.4	268	27169.7	0.000151138	0.003769	2.38079	up
NC_006088.4:63151049|63154388	0	0	0	0	0	0	11	580.966	6	436.387	8	481.486	0.00275081	0.0422143	Inf	up
NC_006088.4:71214699|71274005	0	0	0	0	0	0	35	11.813	36	16.7323	19	7.30769	3.64906e-09	2.07997e-07	Inf	up
NC_006088.4:73471459|73472753	0	0	0	0	0	0	74	9087.44	52	8793.79	38	5317.76	4.60097e-17	9.17893e-15	Inf	up
NC_006088.4:104102254|104109307	0	0	0	0	0	0	11	116.255	16	232.863	14	168.609	0.000130977	0.00348398	Inf	up
NC_006088.4:154889512|154907393	0	0	35	452.113	0	0	101	800.36	77	840.268	87	785.631	2.55893e-09	1.85639e-07	2.87413	up
NC_006088.4:165909013|165913579	0	0	30	214.34	0	0	71	311.189	51	307.822	51	254.725	2.70312e-06	0.000107854	2.47777	up
NC_006089.4:75503|78826	0	0	0	0	0	0	74	5675.3	73	7709.79	62	5418.56	1.84204e-20	1.46995e-17	Inf	up
NC_006089.4:14718580|14733754	124	2348.72	0	0	0	0	358	4428.96	327	5570.95	376	5300.81	3.81714e-16	6.09216e-14	3.06033	up
NC_006089.4:16907404|16909351	39	613.569	33	552.761	43	792.964	0	0	0	0	0	0	2.33388e-13	2.66062e-11	#NAME?	down
NC_006089.4:31639434|31649119	0	0	0	0	0	0	63	1510.26	30	990.364	27	737.582	1.19018e-10	1.05529e-08	Inf	up
NC_006089.4:65508966|65528358	0	0	0	0	0	0	25	1598.8	23	2025.55	38	2769.31	1.11852e-08	5.95052e-07	Inf	up
NC_006089.4:115838436|115843376	0	0	0	0	0	0	30	1792.56	13	1069.69	18	1225.63	3.73513e-06	0.000135484	Inf	up
NC_006089.4:117382727|117390377	18	1740.21	0	0	0	0	46	2904.66	47	4086.95	42	3022.2	1.45332e-06	6.44307e-05	2.87673	up
NC_006089.4:142207898|142211314	0	0	0	0	0	0	21	1115	11	804.288	20	1210.1	1.99069e-05	0.000610988	Inf	up
NC_006090.4:32470491|32495318	0	0	0	0	0	0	12	9.67469	12	13.3229	10	9.18737	0.00049359	0.0107486	Inf	up
NC_006090.4:48324249|48325250	0	0	0	0	0	0	33	1334.46	25	1392.18	44	2027.59	1.80467e-10	1.44012e-08	Inf	up
NC_006090.4:104713663|104714974	80	5936.46	58	4582.37	42	3653.2	277	13425.4	126	8409.7	166	9168.34	0.000139336	0.00358678	1.54465	up
NC_006090.4:104713663|104716599	46	1982.79	14	642.497	26	1313.64	142	3997.75	59	2287.4	118	3785.69	0.000201658	0.00487647	1.76299	up
NC_006090.4:104722131|104732545	90	264.832	75	234.971	54	186.255	256	492.015	136	359.948	163	356.994	0.000117202	0.00322508	1.2315	up
NC_006090.4:104722788|104732545	57	1158.41	63	1363.18	66	1572.23	268	3557.39	140	2559.1	222	3358.03	2.35486e-07	1.1054e-05	1.63237	up
NC_006091.4:11690074|11694774	0	0	0	0	0	0	18	569.202	4	174.187	11	396.389	0.000674557	0.0129989	Inf	up
NC_006091.4:31498239|31503555	11	820.236	6	476.346	7	611.829	0	0	0	0	0	0	0.00199913	0.0339427	#NAME?	down
NC_006091.4:32316195|32335655	0	0	0	0	0	0	13	461.383	9	439.869	11	444.884	0.00061649	0.012299	Inf	up
NC_006091.4:63650028|63663355	0	0	0	0	0	0	12	513.255	11	647.899	11	536.142	0.000498367	0.0107486	Inf	up
NC_006091.4:69604525|69612103	0	0	0	0	0	0	43	3647.15	26	3036.84	23	2223.05	3.0412e-09	2.0224e-07	Inf	up
NC_006091.4:82476493|82487335	0	0	0	0	0	0	20	362.954	25	624.777	19	392.926	1.53621e-06	6.45206e-05	Inf	up
NC_006092.4:25117900|25119650	318	24610.5	308	25378.6	256	23223	908	45897.4	801	55756.8	855	49249.7	2.43165e-17	6.4682e-15	1.44956	up
NC_006092.4:50338685|50369767	0	0	0	0	0	0	12	156.484	15	269.366	29	430.946	8.0361e-06	0.000256512	Inf	up
NC_006093.4:983058|998011	0	0	0	0	0	0	11	252.797	11	348.125	9	235.699	0.000865124	0.0156902	Inf	up
NC_006093.4:9396119|9396741	0	0	0	0	0	0	18	1177.47	21	1891.73	21	1565.42	3.58703e-06	0.000135484	Inf	up
NC_006093.4:11922186|11923267	70	2719	51	2109.14	67	3050.51	13	329.81	7	244.558	11	318.016	6.95088e-08	3.46675e-06	-2.72679	down
NC_006094.4:15327503|15329131	0	0	206	4126.28	85	1874.44	712	8748.96	856	14484.8	727	10180	1.27424e-12	1.27105e-10	2.90596	up
NC_006094.4:15328230|15329131	0	0	84	3038.68	30	1194.78	271	6013.95	286	8740.17	268	6777.37	4.68765e-16	6.23457e-14	2.77974	up
NC_006094.4:27139690|27154277	0	0	0	0	0	0	8	234.803	8	323.345	10	334.463	0.00220946	0.0360389	Inf	up
NC_006094.4:33366693|33369899	16	1433.78	16	1526.53	20	2100.77	0	0	0	0	0	0	6.46203e-06	0.000214863	#NAME?	down
NC_006095.4:7285568|7289177	0	0	0	0	0	0	16	1307.23	15	1687.66	11	1024.14	0.000114985	0.00322508	Inf	up
NC_006095.4:21673178|21673655	0	0	0	0	0	0	8	516.566	13	1155.96	12	882.983	0.000570089	0.0116649	Inf	up
NC_006096.4:1522509|1524334	0	0	0	0	0	0	22	1180.62	23	1699.73	14	856.154	4.4592e-06	0.000154715	Inf	up
NC_006096.4:10376097|10382351	0	0	0	0	0	0	10	778.869	7	750.801	9	798.808	0.00225808	0.0360389	Inf	up
NC_006098.4:3620772|3626712	0	0	0	0	0	0	28	596.249	32	938.388	30	727.991	3.51913e-09	2.07997e-07	Inf	up
NC_006099.4:6486392|6488126	0	0	0	0	0	0	16	1071.14	13	1198.48	9	686.6	0.000242657	0.00569531	Inf	up
NC_006099.4:6957016|6968981	0	0	16	405.338	0	0	30	466.233	22	470.833	35	619.848	0.00106987	0.0189716	2.39516	up
NC_006101.4:8122821|8123343	39	2285.34	32	1996.46	26	1785.85	0	0	0	0	16	697.832	4.82237e-05	0.00142528	-2.68943	down
NC_006101.4:8456630|8458456	35	2729.38	36	2988.98	23	2102.37	261	13293.7	213	14939.9	301	17470.6	2.13476e-18	8.5177e-16	2.95735	up
NC_006102.4:1189081|1202893	0	0	0	0	0	0	7	338.45	9	599.242	18	991.756	0.000488227	0.0107486	Inf	up
NC_006106.4:2812321|2819615	0	0	5	22.3644	11	54.1678	43	117.989	19	71.7941	28	87.5519	0.000700443	0.0129989	2.29795	up
NC_006106.4:7914183|7921009	0	0	0	0	0	0	14	844.087	5	415.138	7	480.942	0.00235781	0.0368928	Inf	up
NC_006127.4:34225144|34231753	0	0	0	0	0	0	8	448.559	7	540.493	11	702.841	0.00222767	0.0360389	Inf	up

## Sheet: E16 vs. E19
Differentially expressed circRNAs at E16 VS E19 in Broiler( fold change >2, p-value < 0.05 )
#ID	L16_count	L16_TPM	L17_count	L17_TPM	L18_count	L18_TPM	L22_count	L22_TPM	L23_count	L23_TPM	L24_count	L24_TPM	PValue	FDR	log2FC	regulated
NC_006088.4:13781530|13789591	0	0	0	0	0	0	18	340.936	20	308.82	28	337.953	5.82239e-05	0.00235807	Inf	up
NC_006088.4:33038031|33052966	88	1599.9	67	1677.44	67	1388.1	36	413.086	0	0	0	0	8.34671e-14	2.36629e-11	-3.00618	down
NC_006088.4:51987495|51997944	0	0	0	0	0	0	81	2750.85	115	3183.87	158	3419.31	2.19877e-22	2.4934e-19	Inf	up
NC_006088.4:61525146|61532364	0	0	0	0	0	0	38	1260.04	40	1081.27	51	1077.63	2.95846e-09	4.19362e-07	Inf	up
NC_006088.4:72655594|72706207	202	5111.78	125	4356.06	173	4988.87	543	8672.59	541	7044.04	846	8610.29	0.000148852	0.00496464	1.1429	up
NC_006088.4:107129848|107161675	0	0	0	0	0	0	36	14.2896	22	7.11892	34	8.5999	6.39239e-07	4.83265e-05	Inf	up
NC_006088.4:125765118|125782049	0	0	0	0	0	0	7	147.146	21	359.87	17	227.719	0.00139774	0.0317007	Inf	up
NC_006088.4:131930509|131955983	8	75.1809	7	90.5897	7	74.9637	0	0	0	0	0	0	0.000562148	0.0155482	#NAME?	down
NC_006088.4:180254564|180257018	0	0	0	0	0	0	13	233.955	18	264.08	18	206.424	0.000664508	0.0167456	Inf	up
NC_006089.4:16869821|16898575	0	0	0	0	0	0	15	435.64	14	331.466	20	370.139	0.000640285	0.0165019	Inf	up
NC_006089.4:20718239|20756549	5	2.61243	8	5.75608	5	2.977	0	0	0	0	0	0	0.00177145	0.0392201	#NAME?	down
NC_006089.4:22662295|22665515	68	422.586	83	710.309	98	694.014	32	125.512	45	143.887	45	112.472	2.6233e-06	0.00017499	-1.86325	down
NC_006089.4:33782554|33787929	0	0	0	0	0	0	10	292.443	18	429.131	18	335.438	0.00111547	0.0274987	Inf	up
NC_006089.4:44934535|44944884	0	0	0	0	0	0	75	2148.56	82	1915.03	116	2117.6	1.93008e-18	7.2957e-16	Inf	up
NC_006089.4:78926050|78946010	0	0	0	0	0	0	21	914.844	35	1243	49	1360.26	2.29227e-07	2.16619e-05	Inf	up
NC_006089.4:128365688|128367860	0	0	0	0	0	0	12	466.47	15	475.345	14	346.792	0.00191436	0.0402015	Inf	up
NC_006089.4:132374987|132385654	0	0	0	0	0	0	20	475.84	23	446.102	33	500.315	1.33763e-05	0.000722319	Inf	up
NC_006090.4:8284795|8294888	0	0	24	2321.27	0	0	62	2748.35	67	2421.2	68	1920.83	0.00190108	0.0402015	2.08056	up
NC_006090.4:9251866|9254492	0	0	0	0	0	0	6	235.408	17	543.743	19	475.031	0.00224768	0.0455156	Inf	up
NC_006090.4:12324164|12330932	0	0	0	0	38	2634.64	105	4031.99	90	2817.39	205	5016.28	0.000167257	0.00534812	2.54212	up
NC_006090.4:44502160|44511693	13	808.137	18	1540.91	33	2337.71	157	6159.84	138	4413.92	271	6775.44	2.152e-08	2.71152e-06	2.28821	up
NC_006090.4:44502160|44569446	0	0	0	0	0	0	31	856.981	30	676.092	54	951.265	3.6508e-08	4.14001e-06	Inf	up
NC_006090.4:51335807|51401735	0	0	0	0	0	0	17	480.471	14	322.568	11	198.111	0.00133929	0.0309949	Inf	up
NC_006090.4:60332571|60344784	0	0	0	0	0	0	14	294.292	35	599.783	22	294.695	2.89872e-05	0.00126429	Inf	up
NC_006090.4:79795269|79812365	0	0	0	0	0	0	19	327.027	19	266.599	16	175.488	0.000254637	0.00759891	Inf	up
NC_006090.4:88284011|88293099	0	0	0	0	0	0	24	711.75	20	483.528	32	604.734	1.11001e-05	0.000662502	Inf	up
NC_006090.4:104713663|104716586	0	0	0	0	0	0	27	488.691	24	354.125	36	415.213	2.0415e-06	0.000144691	Inf	up
NC_006091.4:32316195|32335655	13	461.383	9	439.869	11	444.884	0	0	0	0	0	0	1.97478e-05	0.000933083	#NAME?	down
NC_006091.4:40462961|40468804	0	0	4	18.8673	0	0	23	49.7214	28	49.3456	30	41.3271	0.000599922	0.0158212	3.36037	up
NC_006091.4:40645181|40645483	15	990.937	13	1182.66	0	0	37	1542.71	54	1835.49	99	2630.37	0.000479067	0.0135815	1.86687	up
NC_006091.4:57141563|57157374	0	0	0	0	0	0	22	154.668	38	217.789	41	183.679	3.3983e-07	2.96437e-05	Inf	up
NC_006091.4:57226972|57238707	0	0	0	0	0	0	35	1473.91	48	1647.86	51	1368.59	1.55394e-09	2.51738e-07	Inf	up
NC_006092.4:1987944|1990010	0	0	0	0	0	0	10	272.863	22	489.376	36	625.958	7.096e-05	0.00277478	Inf	up
NC_006092.4:7374779|7384317	118	4568.66	0	0	0	0	214	5229.36	340	6773.13	444	6913.79	3.21889e-05	0.00135193	2.38673	up
NC_006092.4:27618375|27620184	0	0	0	0	0	0	11	76.7785	15	85.352	19	84.5082	0.00125463	0.0302713	Inf	up
NC_006093.4:15246445|15250431	0	0	0	0	0	0	68	3046.39	105	3834.78	114	3254.47	4.11742e-19	2.33458e-16	Inf	up
NC_006093.4:20126262|20141436	18	23.7433	16	29.0637	15	22.5473	0	0	0	0	0	0	9.15854e-08	9.44162e-06	#NAME?	down
NC_006094.4:13675009|13683199	0	0	0	0	0	0	16	585.904	16	477.641	24	560.036	0.000248811	0.00759891	Inf	up
NC_006094.4:14994657|15007903	0	0	0	0	0	0	16	745.893	16	608.067	30	891.202	0.000117937	0.0041794	Inf	up
NC_006095.4:4496518|4505571	0	0	0	0	0	0	17	123.007	24	141.569	23	106.049	7.37283e-05	0.00278693	Inf	up
NC_006095.4:6369674|6402248	0	0	0	0	0	0	11	196.562	25	364.184	19	216.351	0.000316016	0.00918879	Inf	up
NC_006095.4:6924927|6932279	0	0	0	0	0	0	9	367.968	18	599.95	18	468.962	0.00132407	0.0309949	Inf	up
NC_006095.4:9853559|9859778	25	1095.02	0	0	0	0	53	1465.16	75	1690.23	86	1514.98	2.6638e-05	0.0012083	2.4341	up
NC_006096.4:10814512|10838667	0	0	0	0	0	0	8	4.18399	17	7.24811	18	5.9989	0.00179845	0.0392201	Inf	up
NC_006100.4:2855553|2856904	0	0	0	0	0	0	11	480.862	18	641.469	22	612.842	0.000583063	0.0157427	Inf	up
NC_006100.4:13953991|13955514	0	0	0	0	0	0	25	1327.05	22	952.021	27	913.294	1.30067e-05	0.000722319	Inf	up
NC_006102.4:478294|487688	0	0	0	0	0	0	18	187.318	17	144.222	23	152.522	0.000169782	0.00534812	Inf	up
NC_006104.4:9574807|9588681	0	0	0	0	0	0	44	2028.75	38	1428.35	53	1557.22	9.41441e-10	1.77932e-07	Inf	up
NC_006106.4:5590284|5615967	14	100.443	11	108.68	9	73.5819	0	0	0	0	0	0	1.40829e-05	0.000725911	#NAME?	down
NC_006107.4:3255248|3258236	0	0	0	0	0	0	15	465.61	26	657.93	35	692.305	1.72015e-05	0.000848109	Inf	up
NC_006108.4:2018407|2019565	0	0	0	0	0	0	21	758.013	14	411.965	24	552.036	0.000133226	0.00457814	Inf	up
NC_006110.4:5658102|5668677	0	0	0	0	0	0	15	88.2642	59	283.022	38	142.487	7.67117e-06	0.000483284	Inf	up
NC_006110.4:5667806|5671410	0	0	0	0	0	0	29	513.847	61	881.132	59	666.172	2.34232e-10	5.31239e-08	Inf	up
NC_006127.4:16326220|16335272	0	0	0	0	0	0	17	518.769	20	497.543	27	525.034	7.97744e-05	0.0029182	Inf	up
NC_006127.4:22266396|22285655	0	0	0	0	0	0	55	1323.52	29	568.905	53	812.719	5.51267e-07	4.46526e-05	Inf	up
NC_006127.4:47699635|47702984	0	0	0	0	0	0	11	270.895	16	321.221	14	219.702	0.00198156	0.0408562	Inf	up
NC_006127.4:56374097|56386058	0	0	0	0	0	0	10	294.488	10	240.073	21	394.081	0.00231075	0.0459718	Inf	up

## Sheet: E10 vs. E16
Differentially expressed circRNAs at E10 VS E16 in Broiler( fold change >2, p-value < 0.05 )
#ID	L04_count	L04_TPM	L05_count	L05_TPM	L06_count	L06_TPM	L16_count	L16_TPM	L17_count	L17_TPM	L18_count	L18_TPM	PValue	FDR	log2FC	regulated
NC_006088.4:16143935|16165940	0	0	0	0	0	0	5	102.336	6	169.111	11	256.559	0.00322404	0.0177387	Inf	up
NC_006088.4:29604681|29616206	0	0	0	0	0	0	7	275.282	16	866.488	10	448.141	0.0004389	0.0034181	Inf	up
NC_006088.4:37813480|37815606	0	0	0	0	0	0	17	557.849	8	361.51	18	673.094	7.99481e-05	0.000844384	Inf	up
NC_006088.4:40948513|40949083	35	2558.32	17	1149.98	17	1272.51	11	385.615	0	0	0	0	0.00125601	0.00827677	-2.91905	down
NC_006088.4:46679080|46681923	0	0	0	0	0	0	64	3310.29	69	4914.71	82	4833.21	2.3715e-21	1.66221e-19	Inf	up
NC_006088.4:49802810|49805776	18	1024.92	40	2107.82	24	1399.45	9	245.774	8	300.847	12	373.431	0.00527506	0.0264095	-1.62864	down
NC_006088.4:51987495|51987719	0	0	0	0	0	0	226	20105.9	292	35773.4	268	27169.7	3.86397e-43	7.44781e-41	Inf	up
NC_006088.4:52024430|52037752	90	8517.78	166	14539.4	122	11824.2	592	26870.8	610	38128.7	548	28344.9	5.12311e-27	4.93739e-25	2.08231	up
NC_006088.4:61273075|61277239	29	2827.98	27	2436.68	15	1497.95	80	3741.48	51	3284.63	51	2718.06	0.00581705	0.0287496	1.21019	up
NC_006088.4:63151049|63154388	0	0	0	0	0	0	11	580.966	6	436.387	8	481.486	0.00194229	0.0115193	Inf	up
NC_006088.4:68649700|68712311	7	425.269	15	843.359	6	373.288	0	0	0	0	0	0	0.000498731	0.00369733	#NAME?	down
NC_006088.4:71214699|71250226	0	0	0	0	0	0	58	32.6779	49	38.0177	24	15.409	3.71093e-11	1.14445e-09	Inf	up
NC_006088.4:71214699|71274005	0	0	0	0	9	6.48614	35	11.813	36	16.7323	19	7.30769	1.5221e-05	0.000180544	3.124	up
NC_006088.4:72655594|72665677	47	3242.39	56	3575.28	50	3532.36	134	4433.5	91	4146.16	133	5014.52	0.00147452	0.00939547	1.07567	up
NC_006088.4:72655594|72740344	42	1409.13	52	1614.58	42	1443.04	109	1753.89	105	2326.64	113	2072.01	0.00150485	0.00951017	1.1308	up
NC_006088.4:73471459|73472753	0	0	0	0	0	0	74	9087.44	52	8793.79	38	5317.76	1.12622e-17	5.78876e-16	Inf	up
NC_006088.4:76031831|76045806	0	0	0	0	0	0	10	59.4857	6	49.1503	9	61.0085	0.00193456	0.0115193	Inf	up
NC_006088.4:85026365|85029755	194	29659.3	324	45841.6	265	41489	145	10631.7	104	10501	104	8689.67	4.38051e-06	5.92522e-05	-1.29656	down
NC_006088.4:104102254|104109307	0	0	0	0	0	0	11	116.255	16	232.863	14	168.609	0.00010469	0.00103482	Inf	up
NC_006088.4:111295240|111298455	30	4026.09	18	2235.58	36	4947.57	94	6050.13	58	5140.77	46	3373.88	0.00993099	0.0458491	1.06184	up
NC_006088.4:120535094|120540543	0	0	0	0	0	0	7	348.553	7	479.99	7	397.196	0.00385916	0.0202972	Inf	up
NC_006088.4:131930509|131955983	0	0	0	0	0	0	8	75.1809	7	90.5897	7	74.9637	0.00324405	0.0177387	Inf	up
NC_006088.4:154889512|154907393	0	0	0	0	0	0	101	800.36	77	840.268	87	785.631	1.95547e-24	1.50767e-22	Inf	up
NC_006088.4:155032687|155036298	0	0	0	0	0	0	27	1286.8	13	853.207	15	814.657	7.83113e-06	9.89804e-05	Inf	up
NC_006088.4:174453136|174470132	0	0	0	0	0	0	32	741.368	20	638.082	28	739.226	1.97181e-08	3.61968e-07	Inf	up
NC_006088.4:187816170|187862493	0	0	0	0	0	0	35	894.754	26	915.318	22	640.905	8.16776e-09	1.57434e-07	Inf	up
NC_006088.4:187821844|187841091	0	0	0	0	0	0	10	322.854	12	533.519	8	294.328	0.000778106	0.00560672	Inf	up
NC_006088.4:195290628|195292157	0	0	0	0	0	0	6	377.678	8	693.463	8	573.846	0.00321311	0.0177387	Inf	up
NC_006089.4:75503|78826	0	0	0	0	0	0	74	5675.3	73	7709.79	62	5418.56	5.98249e-21	3.84375e-19	Inf	up
NC_006089.4:891883|893207	0	0	0	0	0	0	17	1181.55	9	861.411	11	871.23	0.000237555	0.00210569	Inf	up
NC_006089.4:14718580|14733754	0	0	0	0	0	0	358	4428.96	327	5570.95	376	5300.81	5.35646e-77	4.12983e-74	Inf	up
NC_006089.4:14727459|14733754	173	9245.22	224	11078.3	185	10124.4	1009	25860.5	734	25906.3	821	23978.7	5.70305e-39	6.28151e-37	1.99219	up
NC_006089.4:16907404|16909351	39	835.599	65	1288.85	33	724.061	0	0	0	0	0	0	3.1332e-15	1.20785e-13	#NAME?	down
NC_006089.4:22662295|22665515	19	246.198	16	191.87	19	252.123	68	422.586	83	710.309	98	694.014	1.77785e-06	2.6877e-05	2.07039	up
NC_006089.4:24204342|24228712	0	0	0	0	0	0	6	265.125	4	243.401	7	352.478	0.00785716	0.0373943	Inf	up
NC_006089.4:24224887|24228712	0	0	0	0	0	0	15	1524.13	12	1679.09	12	1389.47	0.000160086	0.0015052	Inf	up
NC_006089.4:31639434|31649119	0	0	0	0	0	0	63	1510.26	30	990.364	27	737.582	6.60691e-10	1.69798e-08	Inf	up
NC_006089.4:40376666|40403404	0	0	0	0	0	0	7	214.577	5	211.065	6	209.59	0.00658508	0.0317334	Inf	up
NC_006089.4:55677628|55697677	0	0	0	0	0	0	6	5.9901	6	8.24892	17	19.3405	0.000980779	0.00687437	Inf	up
NC_006089.4:56468294|56469111	0	0	0	0	0	0	16	201.555	8	138.78	13	186.617	0.000237607	0.00210569	Inf	up
NC_006089.4:56607465|56618280	0	0	0	0	0	0	17	634.865	7	359.992	11	468.124	0.000343591	0.00281817	Inf	up
NC_006089.4:65508966|65528358	0	0	0	0	0	0	25	1598.8	23	2025.55	38	2769.31	3.1277e-09	6.34595e-08	Inf	up
NC_006089.4:67591901|67599728	24	4122.18	36	5722.34	40	7035.64	0	0	13	1474.68	15	1408.05	0.000327207	0.00277227	-1.92011	down
NC_006089.4:98710978|98738164	0	0	0	0	0	0	14	185.587	7	127.785	14	211.487	0.000337537	0.00279829	Inf	up
NC_006089.4:115222129|115230672	0	0	0	0	0	0	6	261.09	4	239.697	8	396.702	0.0065854	0.0317334	Inf	up
NC_006089.4:115838436|115843376	0	0	0	0	7	893.106	30	1792.56	13	1069.69	18	1225.63	0.00152081	0.00953287	2.88857	up
NC_006089.4:117382727|117390377	9	1184.97	0	0	0	0	46	2904.66	47	4086.95	42	3022.2	2.30033e-09	5.0673e-08	3.76395	up
NC_006089.4:118613311|118614067	5	275.674	8	408.199	15	846.926	0	0	0	0	0	0	0.00048096	0.0036002	#NAME?	down
NC_006089.4:119748550|119752775	40	533.893	46	568.208	43	587.747	18	115.224	19	167.489	18	131.304	0.00381811	0.0202972	-1.36421	down
NC_006089.4:121543325|121544222	35	1626.72	53	2279.7	60	2855.78	187	4168.34	141	4328.16	124	3149.76	5.89857e-06	7.84103e-05	1.45744	up
NC_006089.4:142207898|142211314	0	0	0	0	0	0	21	1115	11	804.288	20	1210.1	1.39786e-05	0.000168398	Inf	up
NC_006090.4:8501830|8503250	0	0	0	0	0	0	10	844.596	7	814.16	11	1058.71	0.00113615	0.00768398	Inf	up
NC_006090.4:14639631|14652931	0	0	0	0	0	0	22	636.376	29	1155.19	29	955.927	1.4755e-08	2.77465e-07	Inf	up
NC_006090.4:22910646|22921468	0	0	4	157.335	0	0	17	346.525	13	364.915	14	325.199	0.00425376	0.0220111	3.3795	up
NC_006090.4:23395191|23402987	72	5154.5	72	4770.26	92	6744.8	30	1030.03	30	1418.45	0	0	6.34978e-07	1.01993e-05	-2.11867	down
NC_006090.4:25493194|25502742	135	15651.4	113	12124.2	138	16384.2	449	24965.6	490	37519.2	415	26295.3	3.84888e-15	1.41309e-13	1.67169	up
NC_006090.4:25493194|25525727	0	0	0	0	0	0	36	475.65	24	436.675	34	511.916	3.59064e-10	9.54614e-09	Inf	up
NC_006090.4:28412896|28414288	2	59.9241	6	166.371	5	153.415	0	0	0	0	0	0	0.0100663	0.0461973	#NAME?	down
NC_006090.4:39763957|39768545	19	763.974	17	632.6	7	288.238	0	0	0	0	0	0	2.16309e-05	0.000248917	#NAME?	down
NC_006090.4:48324249|48325250	0	0	0	0	0	0	33	1334.46	25	1392.18	44	2027.59	3.207e-11	1.03025e-09	Inf	up
NC_006090.4:49047230|49047877	0	0	0	0	0	0	7	402.639	6	475.261	7	458.83	0.00461735	0.023576	Inf	up
NC_006090.4:53803462|53844576	0	0	0	0	0	0	14	6.81593	2	1.34088	14	7.76713	0.001095	0.00747289	Inf	up
NC_006090.4:66399376|66402723	0	0	0	0	0	0	12	413.431	9	426.999	5	196.303	0.00161524	0.00988664	Inf	up
NC_006090.4:66699169|66707019	13	365.868	14	364.64	11	317.031	187	2524.05	142	2639.41	89	1368.93	1.1268e-09	2.63262e-08	3.31291	up
NC_006090.4:67968245|67984173	6	524.995	11	890.742	20	1792.1	0	0	3	173.366	0	0	0.00274365	0.0154405	-3.65653	down
NC_006090.4:93023493|93040456	37	5013.87	52	6521.24	18	2497.88	0	0	8	715.978	7	518.418	0.000107134	0.00104558	-2.88712	down
NC_006090.4:104713663|104714974	39	3941.28	40	3741	30	3104.71	277	13425.4	126	8409.7	166	9168.34	3.05872e-06	4.28777e-05	2.21805	up
NC_006090.4:104713663|104716599	10	587.02	20	1086.52	11	661.261	142	3997.75	59	2287.4	118	3785.69	3.51807e-07	5.89659e-06	2.80367	up
NC_006090.4:104722131|104732545	13	52.0962	12	44.5041	11	45.1423	256	492.015	136	359.948	163	356.994	3.79562e-16	1.62579e-14	3.78243	up
NC_006090.4:104722788|104732545	21	581.22	11	281.753	16	453.491	268	3557.39	140	2559.1	222	3358.03	2.48827e-17	1.19904e-15	3.54254	up
NC_006090.4:105624519|105626528	0	0	0	0	0	0	16	836.216	22	1583.38	17	1012.47	6.42728e-06	8.25906e-05	Inf	up
NC_006091.4:7506909|7507521	8	544.693	13	819.145	18	1255.05	0	0	0	0	0	0	4.92366e-05	0.000542306	#NAME?	down
NC_006091.4:31498239|31516425	0	0	0	0	0	0	10	310.34	6	256.42	5	176.825	0.00390217	0.0203282	Inf	up
NC_006091.4:32316195|32335655	0	0	0	0	0	0	13	461.383	9	439.869	11	444.884	0.000472777	0.0036002	Inf	up
NC_006091.4:33266075|33268960	0	0	0	0	0	0	10	704.821	7	679.422	6	481.91	0.00273832	0.0154405	Inf	up
NC_006091.4:39541276|39543218	0	0	0	0	0	0	4	125.302	6	258.828	6	214.182	0.00936773	0.0437729	Inf	up
NC_006091.4:50618088|50620941	0	0	10	781.899	0	0	55	2228.61	31	1729.8	32	1477.6	1.37995e-07	2.36431e-06	3.46663	up
NC_006091.4:55377036|55382203	0	0	0	0	0	0	7	27.1127	6	32.0029	5	22.0689	0.00657554	0.0317334	Inf	up
NC_006091.4:67079164|67105177	5	257.955	6	286.471	6	316.995	0	0	0	0	0	0	0.00448173	0.0230361	#NAME?	down
NC_006091.4:69604525|69612103	0	0	0	0	0	0	43	3647.15	26	3036.84	23	2223.05	6.9808e-10	1.73619e-08	Inf	up
NC_006091.4:70658678|70684437	6	123.727	7	133.587	2	42.2347	0	0	0	0	0	0	0.00668975	0.032036	#NAME?	down
NC_006091.4:82476493|82487335	0	0	0	0	0	0	20	362.954	25	624.777	19	392.926	9.0102e-07	1.38937e-05	Inf	up
NC_006092.4:1873163|1884504	10	730.948	15	1014.69	8	598.83	60	2103.35	36	1737.91	47	1877.56	9.78945e-05	0.000998003	1.97017	up
NC_006092.4:2933411|2977516	88	4851.87	91	4643.26	100	5646.17	13	343.752	13	473.378	12	361.591	6.07204e-12	2.03545e-10	-3.01645	down
NC_006092.4:2940670|2977516	49	3501.92	45	2976.3	61	4464.44	0	0	0	0	0	0	4.91658e-19	2.91591e-17	#NAME?	down
NC_006092.4:2968698|2977516	92	12113	76	9260.45	67	9033.7	13	820.883	12	1043.48	15	1079.36	2.36918e-09	5.074e-08	-2.69413	down
NC_006092.4:4622585|4643473	0	0	0	0	0	0	21	1030.28	19	1283.67	25	1397.7	7.77896e-07	1.224e-05	Inf	up
NC_006092.4:8053121|8055895	20	1757.35	13	1057.13	14	1259.75	82	3455.55	34	1973.08	72	3457.58	0.000147998	0.00140872	1.82707	up
NC_006092.4:25117900|25119650	146	15387.9	185	18044.9	183	19751.8	908	45897.4	801	55756.8	855	49249.7	2.71043e-44	6.9658e-42	2.17565	up
NC_006092.4:27618375|27620186	61	1405.06	66	1406.9	56	1320.93	163	1800.64	184	2799.11	140	1762.39	3.41691e-05	0.000387417	1.2828	up
NC_006092.4:27618508|27620186	11	273.441	13	299.068	13	330.935	36	429.19	48	788.044	37	502.671	0.00215575	0.0124969	1.58379	up
NC_006092.4:28738500|28747257	62	3373.8	58	2920.86	47	2619.1	0	0	5	179.695	10	297.398	4.29751e-11	1.22718e-09	-3.57072	down
NC_006092.4:34718309|34732321	0	0	0	0	0	0	65	2804.1	42	2495.12	51	2507.18	3.53935e-17	1.6052e-15	Inf	up
NC_006092.4:39343764|39351703	23	983.559	25	989.391	21	919.643	0	0	0	0	13	303.827	0.000704635	0.00512522	-2.54406	down
NC_006092.4:48059881|48066632	189	11566.4	160	9061.78	172	10779.4	445	13060.9	330	13338	416	13913.7	1.12618e-07	1.97337e-06	1.04055	up
NC_006092.4:49931756|49937967	0	0	0	0	0	0	9	309.54	5	236.814	6	235.159	0.0046501	0.023587	Inf	up
NC_006092.4:57822035|57825498	27	1847.38	23	1456.38	17	1191.16	0	0	9	406.699	12	448.729	0.00821118	0.0386025	-1.75465	down
NC_006092.4:58872301|58896744	4	53.1852	4	49.2205	4	54.4651	41	261.451	11	96.5965	39	283.404	0.00120681	0.00802113	2.74241	up
NC_006093.4:6714446|6736911	3	260.857	3	241.411	0	0	22	917.443	7	401.992	28	1330.61	0.0022018	0.0126685	3.10754	up
NC_006093.4:9396119|9396741	0	0	0	0	0	0	18	1177.47	21	1891.73	21	1565.42	2.25366e-06	3.27844e-05	Inf	up
NC_006093.4:11922186|11923267	27	1428.27	30	1468.66	27	1462.64	13	329.81	7	244.558	11	318.016	0.00595233	0.0292309	-1.59851	down
NC_006093.4:15068037|15068918	75	3549.07	71	3109.33	63	3052.97	41	930.492	34	1062.6	0	0	0.000124469	0.00119957	-1.6256	down
NC_006093.4:26206687|26219592	9	348.455	8	286.648	7	277.542	0	0	0	0	0	0	0.00109525	0.00747289	#NAME?	down
NC_006093.4:30951023|30965348	217	14240.5	190	11539.2	202	13575.1	26	818.302	17	736.804	13	466.25	8.78981e-26	7.52994e-24	-3.6028	down
NC_006094.4:4669680|4672014	35	4173.71	40	4414.38	42	5128.98	126	7206.09	116	9135.87	61	3975.53	0.00364229	0.0197548	1.22978	up
NC_006094.4:15327503|15329131	14	358.698	28	663.918	17	446.044	712	8748.96	856	14484.8	727	10180	9.31474e-41	1.43633e-38	5.16421	up
NC_006094.4:15327503|15331428	19	201.988	40	393.539	24	261.283	0	0	0	0	0	0	2.97624e-10	8.19529e-09	#NAME?	down
NC_006094.4:15328230|15329131	0	0	0	0	0	0	271	6013.95	286	8740.17	268	6777.37	2.12422e-61	8.18887e-59	Inf	up
NC_006094.4:27139690|27154277	0	0	0	0	0	0	8	234.803	8	323.345	10	334.463	0.0015949	0.00988664	Inf	up
NC_006094.4:36256037|36268581	24	1501.79	28	1621.47	18	1153.44	150	4501.56	63	2603.6	92	3146.26	7.63013e-05	0.000817059	1.95824	up
NC_006095.4:1570152|1586845	0	0	0	0	0	0	11	13.1895	8	13.2096	10	13.6638	0.000952517	0.00673753	Inf	up
NC_006095.4:4505781|4512486	52	3113.82	56	3103.37	44	2698.17	150	4307.8	138	5457.66	164	5367.15	9.14557e-06	0.00011373	1.43561	up
NC_006095.4:7285568|7289177	0	0	0	0	0	0	16	1307.23	15	1687.66	11	1024.14	9.07134e-05	0.000945135	Inf	up
NC_006095.4:13350220|13396959	7	288.981	6	229.233	5	211.382	0	0	0	0	0	0	0.00366399	0.0197548	#NAME?	down
NC_006095.4:19104386|19107676	51	1240.44	34	765.313	38	946.491	19	221.633	22	353.399	13	172.806	0.00549135	0.027315	-1.32164	down
NC_006095.4:25070719|25078153	17	545.373	29	860.991	7	229.97	0	0	0	0	0	0	2.07044e-05	0.000241865	#NAME?	down
NC_006096.4:980656|991508	0	0	0	0	0	0	8	316.473	7	381.336	6	270.479	0.0038699	0.0202972	Inf	up
NC_006096.4:1522509|1524334	0	0	0	0	0	0	22	1180.62	23	1699.73	14	856.154	2.86257e-06	4.08712e-05	Inf	up
NC_006096.4:6847618|6856512	16	1682.1	25	2432.36	17	1830.24	0	0	0	0	0	0	5.77188e-07	9.46834e-06	#NAME?	down
NC_006096.4:10089408|10097494	0	0	0	0	0	0	40	748.296	44	1133.52	42	895.361	3.27081e-14	1.14627e-12	Inf	up
NC_006096.4:10376097|10382351	0	0	0	0	0	0	10	778.869	7	750.801	9	798.808	0.00161571	0.00988664	Inf	up
NC_006096.4:18602668|18603163	0	0	0	0	0	0	17	686.064	11	611.324	7	321.921	0.000335263	0.00279829	Inf	up
NC_006097.4:14990376|14996903	12	624.495	8	385.295	9	479.643	0	0	0	0	0	0	0.000397634	0.00314755	#NAME?	down
NC_006098.4:3620772|3626712	0	0	0	0	0	0	28	596.249	32	938.388	30	727.991	8.90355e-10	2.1452e-08	Inf	up
NC_006099.4:6486392|6488126	0	0	0	0	0	0	16	1071.14	13	1198.48	9	686.6	0.000191961	0.00176193	Inf	up
NC_006099.4:6957016|6968981	0	0	0	0	0	0	30	466.233	22	470.833	35	619.848	2.58183e-09	5.37997e-08	Inf	up
NC_006100.4:1576126|1586914	28	883.993	25	730.443	28	905.267	14	211.98	0	0	0	0	0.00010125	0.00101382	-2.80352	down
NC_006100.4:16835882|16838940	10	1682.95	0	0	13	2240.48	28	2259.98	28	3112.19	40	3679.1	0.00118869	0.00796941	1.88558	up
NC_006101.4:2577882|2584817	0	0	0	0	0	0	18	198.187	28	424.546	14	175.658	2.08752e-06	3.09516e-05	Inf	up
NC_006101.4:8456630|8458456	16	1699.22	8	786.276	0	0	261	13293.7	213	14939.9	301	17470.6	2.26701e-39	2.91311e-37	4.88598	up
NC_006101.4:9410122|9424241	16	638.426	10	369.272	6	245.171	0	0	4	105.412	0	0	0.0107789	0.0491747	-3.01086	down
NC_006102.4:1189081|1193619	0	0	0	0	0	0	9	517.679	15	1188.15	11	721.018	0.000311854	0.00267155	Inf	up
NC_006102.4:1189081|1202893	0	0	0	0	0	0	7	338.45	9	599.242	18	991.756	0.000382485	0.00310417	Inf	up
NC_006102.4:3320481|3343175	6	94.0378	16	232.074	15	240.752	67	503.618	54	558.963	68	582.466	3.64187e-06	5.01408e-05	2.20896	up
NC_006102.4:3960079|3960967	8	375.587	11	477.935	10	480.782	0	0	0	0	0	0	0.000400078	0.00314755	#NAME?	down
NC_006102.4:9007554|9012174	0	0	0	0	9	632.687	26	855.987	33	1496.13	23	862.893	7.15572e-05	0.000777051	2.9988	up
NC_006102.4:9196466|9204091	0	0	0	0	0	0	11	748.933	15	1406.38	12	931.036	0.000183329	0.00170297	Inf	up
NC_006105.4:655149|657054	0	0	0	0	0	0	37	388.576	22	318.171	27	323.127	3.84231e-09	7.59594e-08	Inf	up
NC_006106.4:461813|465761	0	0	0	0	0	0	8	152.655	9	236.498	10	217.449	0.00133032	0.00866184	Inf	up
NC_006106.4:2812321|2819612	0	0	0	0	0	0	20	54.9011	8	30.2415	14	43.794	9.83764e-05	0.000998003	Inf	up
NC_006106.4:2812321|2819615	0	0	0	0	0	0	43	117.989	19	71.7941	28	87.5519	1.40433e-09	3.18453e-08	Inf	up
NC_006106.4:5590284|5615967	0	0	0	0	0	0	14	100.443	11	108.68	9	73.5819	0.000393543	0.00314755	Inf	up
NC_006106.4:7914183|7921009	0	0	0	0	0	0	14	844.087	5	415.138	7	480.942	0.00165774	0.0100639	Inf	up
NC_006106.4:7986482|7989073	0	0	0	0	0	0	10	565.45	9	700.809	8	515.489	0.00134236	0.00866184	Inf	up
NC_006106.4:8411382|8412509	0	0	0	0	0	0	7	208.82	7	287.565	11	373.941	0.00190347	0.0114654	Inf	up
NC_006107.4:3933242|3933642	2	208.165	8	770.59	4	426.349	0	0	0	0	0	0	0.00818194	0.0386025	#NAME?	down
NC_006107.4:12846524|12849600	14	189.899	21	263.615	13	180.578	0	0	5	44.7922	5	37.066	0.0098951	0.0458491	-2.32917	down
NC_006108.4:119311|125672	0	0	11	294.037	9	266.21	42	581.807	17	324.296	45	710.358	0.000994171	0.00690546	2.2189	up
NC_006108.4:123069|125672	0	0	0	0	0	0	9	185.916	8	227.576	13	306.022	0.000790603	0.00564403	Inf	up
NC_006110.4:3524746|3525681	0	0	0	0	0	0	72	4589.87	52	4564.93	48	3486.94	2.61752e-18	1.4415e-16	Inf	up
NC_006110.4:4183915|4186933	16	1314.55	0	0	12	1009.64	86	3388.69	97	5263.42	82	3681.99	4.29306e-11	1.22718e-09	3.0797	up
NC_006111.4:378775|379571	20	1523.25	36	2537.46	28	2183.87	95	3470.09	85	4275.61	144	5993.97	1.27637e-05	0.000156204	1.81212	up
NC_006113.4:5070901|5073085	74	6956.19	59	5132.71	66	6353.47	313	14111	244	15148.4	355	18238	9.55087e-16	3.87564e-14	2.04568	up
NC_006114.4:1685258|1698046	0	0	0	0	0	0	19	745.729	12	648.592	16	715.62	3.67338e-05	0.000410461	Inf	up
NC_006115.4:4715579|4723723	28	945.501	27	843.768	29	1002.84	0	0	17	379.132	12	221.46	0.00376116	0.0201379	-1.60282	down
NC_006127.4:6976093|6980009	8	426.978	10	493.936	5	273.283	0	0	0	0	0	0	0.00134815	0.00866184	#NAME?	down
NC_006127.4:20502515|20509846	15	1014.68	6	375.616	8	554.185	0	0	0	0	2	73.9397	0.00474103	0.0238911	-4.00378	down
NC_006127.4:24179458|24182197	7	901.728	7	834.509	5	659.591	0	0	0	0	0	0	0.00299795	0.0167494	#NAME?	down
NC_006127.4:24992257|25010716	0	0	0	0	0	0	15	393.518	10	361.273	8	239.165	0.000475333	0.0036002	Inf	up
NC_006127.4:27489462|27492378	0	0	0	0	0	0	13	89.2081	7	66.1488	13	101.658	0.000478273	0.0036002	Inf	up
NC_006127.4:28146790|28179362	0	0	0	0	0	0	11	453.058	7	397.029	6	281.61	0.00230552	0.0131671	Inf	up
NC_006127.4:42189765|42198770	9	867.515	7	624.436	5	493.551	0	0	0	0	0	0	0.0020055	0.0117139	#NAME?	down
NC_006127.4:46062474|46082742	0	0	0	0	0	0	24	566.517	22	715.133	30	806.971	5.01014e-08	8.98329e-07	Inf	up
NC_006127.4:68661986|68662589	54	3731.46	31	1982.45	22	1556.81	6	198.844	5	228.188	6	226.593	0.000256608	0.00224824	-2.7957	down
NC_006127.4:68661986|68668565	19	1147.62	28	1565.16	22	1360.8	4	115.872	0	0	0	0	6.39312e-06	8.25906e-05	-4.37084	down
NT_464141.1:45666|47179	0	0	22	2499.32	0	0	37	2178.31	26	2107.92	32	2146.86	0.0019734	0.0116144	2.02731	up

## Sheet: E10 vs. E19
Differentially expressed circRNAs at E10 VS E19 in Broiler( fold change >2, p-value < 0.05 )
#ID	L04_count	L04_TPM	L05_count	L05_TPM	L06_count	L06_TPM	L22_count	L22_TPM	L23_count	L23_TPM	L24_count	L24_TPM	PValue	FDR	log2FC	regulated
NC_006088.4:7464651|7468927	11	607.286	9	459.831	10	565.364	0	0	7	95.3624	0	0	0.00776545	0.0254005	-3.06505	down
NC_006088.4:13781530|13789591	0	0	0	0	0	0	18	340.936	20	308.82	28	337.953	4.78703e-05	0.000337087	Inf	up
NC_006088.4:13786632|13789591	13	1125.69	0	0	0	0	32	838.742	41	876.068	38	634.688	0.00212903	0.00849936	2.2735	up
NC_006088.4:14614772|14619732	0	0	0	0	0	0	6	138.072	8	150.078	10	146.64	0.0119018	0.0356531	Inf	up
NC_006088.4:16143935|16165940	0	0	0	0	0	0	8	103.342	5	52.6541	18	148.169	0.00500938	0.0173956	Inf	up
NC_006088.4:29992568|29997023	18	1776.05	9	821.826	14	1414.61	81	2419.19	102	2483.48	177	3368.66	1.08433e-06	1.24944e-05	2.23733	up
NC_006088.4:33038031|33052966	64	2426.14	79	2771.52	83	3222.11	36	413.086	0	0	0	0	3.60746e-13	1.30641e-11	-2.95167	down
NC_006088.4:33508995|33528552	0	0	0	0	0	0	15	258.179	27	378.851	23	252.264	5.88627e-05	0.000399898	Inf	up
NC_006088.4:35121239|35127879	0	0	0	0	0	0	18	832.982	10	377.258	19	560.293	0.000457453	0.00225737	Inf	up
NC_006088.4:40948513|40949083	35	2558.32	17	1149.98	17	1272.51	0	0	12	216.444	0	0	0.000189346	0.00107261	-3.48991	down
NC_006088.4:46679080|46681923	0	0	0	0	0	0	86	2807.46	172	4577.39	197	4098.07	6.16136e-25	1.04127e-22	Inf	up
NC_006088.4:49802810|49805776	18	1024.92	40	2107.82	24	1399.45	11	189.59	23	323.165	21	230.642	0.00972407	0.0303391	-1.44693	down
NC_006088.4:51987495|51987719	0	0	0	0	0	0	446	25042.5	521	23848.2	577	20645.1	7.89563e-45	4.00308e-42	Inf	up
NC_006088.4:51987495|51997944	0	0	0	0	0	0	81	2750.85	115	3183.87	158	3419.31	2.85997e-21	3.22224e-19	Inf	up
NC_006088.4:52024430|52037752	90	8517.78	166	14539.4	122	11824.2	1294	37069.9	1198	27978.2	1139	20792.6	0.000144234	0.000840534	2.52094	up
NC_006088.4:61273075|61277239	29	2827.98	27	2436.68	15	1497.95	137	4043.92	220	5293.95	189	3555.02	5.08528e-07	6.21262e-06	2.11443	up
NC_006088.4:61525146|61532364	0	0	0	0	3	336.547	38	1260.04	40	1081.27	51	1077.63	4.33465e-07	5.56372e-06	4.56279	up
NC_006088.4:66617028|66622007	0	0	0	0	0	0	5	128.651	11	230.734	19	311.527	0.00348133	0.0129782	Inf	up
NC_006088.4:68649700|68712311	7	425.269	15	843.359	6	373.288	0	0	0	0	0	0	4.34773e-05	0.000312667	#NAME?	down
NC_006088.4:69784906|69824148	0	0	0	0	0	0	5	69.8759	14	159.5	13	115.771	0.00471807	0.0164403	Inf	up
NC_006088.4:71214699|71250226	0	0	0	0	0	0	75	26.6696	57	16.5236	60	13.5958	1.43501e-07	2.13986e-06	Inf	up
NC_006088.4:71214699|71274005	0	0	0	0	9	6.48614	55	11.7161	34	5.90437	42	5.70121	0.00606325	0.0205623	3.10617	up
NC_006088.4:72655594|72665677	47	3242.39	56	3575.28	50	3532.36	298	6222.81	402	6843.39	521	6932.76	2.81509e-08	4.92155e-07	2.14017	up
NC_006088.4:72655594|72706207	52	2743.78	96	4687.84	78	4214.71	543	8672.59	541	7044.04	846	8610.29	4.64239e-09	9.3219e-08	2.26816	up
NC_006088.4:72655594|72731369	17	627.903	21	717.825	23	869.96	146	1632.3	96	874.971	138	983.161	0.0112929	0.0343874	1.89723	up
NC_006088.4:72655594|72740344	42	1409.13	52	1614.58	42	1443.04	355	3605.23	271	2243.62	571	3695.22	1.44433e-05	0.000124115	2.31344	up
NC_006088.4:73471459|73472753	0	0	0	0	0	0	92	7130.6	120	7582.19	120	5926.76	1.07208e-20	1.08709e-18	Inf	up
NC_006088.4:76031831|76045806	0	0	0	0	0	0	4	15.0176	13	39.7886	9	21.5319	0.00984124	0.0306105	Inf	up
NC_006088.4:84547027|84554016	0	0	0	0	0	0	21	540.335	13	272.686	38	623.055	2.18763e-05	0.000171958	Inf	up
NC_006088.4:85026365|85029755	194	29659.3	324	45841.6	265	41489	123	5692.04	131	4942.08	349	10291.7	0.000752029	0.00345048	-1.29486	down
NC_006088.4:92037360|92047981	0	0	0	0	0	0	37	885.306	33	643.696	39	594.641	4.8338e-08	8.03521e-07	Inf	up
NC_006088.4:106641347|106644810	392	38678.4	464	42369.7	387	39103.9	1132	33808.9	1572	38274.8	1975	37588.1	0.0118784	0.0356531	1.05654	up
NC_006088.4:107129848|107161675	0	0	0	0	0	0	36	14.2896	22	7.11892	34	8.5999	8.92683e-06	8.0883e-05	Inf	up
NC_006088.4:111295240|111298455	30	4026.09	18	2235.58	36	4947.57	148	6012.11	119	3940.83	145	3753.46	0.0119195	0.0356531	1.52457	up
NC_006088.4:120243574|120287267	0	0	0	0	0	0	6	21.8511	9	26.7202	8	18.5656	0.0132539	0.0389551	Inf	up
NC_006088.4:125765118|125782049	0	0	0	0	0	0	7	147.146	21	359.87	17	227.719	0.000913661	0.00406339	Inf	up
NC_006088.4:132593578|132598993	0	0	0	0	0	0	16	342.025	24	418.239	35	476.765	1.84261e-05	0.000150678	Inf	up
NC_006088.4:133890069|133898061	34	1736.92	15	709.164	17	889.358	76	1175.21	88	1109.33	109	1074.06	0.0080859	0.0261952	1.21632	up
NC_006088.4:137388145|137400045	48	2446.13	48	2263.78	37	1930.94	174	2684.05	241	3030.64	283	2781.8	8.3017e-05	0.000529429	1.54551	up
NC_006088.4:137465583|137472149	0	0	0	0	0	0	7	232.113	12	324.382	10	211.3	0.00615731	0.0208117	Inf	up
NC_006088.4:139349282|139361057	0	0	0	0	12	1011.63	24	598.038	35	710.986	42	666.907	0.00461812	0.0162316	2.16167	up
NC_006088.4:154889512|154907393	0	0	0	0	0	0	143	715.201	190	774.678	194	618.29	7.76969e-28	1.96962e-25	Inf	up
NC_006088.4:155032687|155036298	0	0	0	0	0	0	38	1143.04	24	588.522	32	613.373	1.61138e-05	0.000135037	Inf	up
NC_006088.4:155154565|155156415	0	0	12	668.845	4	246.704	25	455.756	70	1040.32	121	1405.65	0.000502045	0.00244747	2.79677	up
NC_006088.4:156135275|156154841	0	0	0	0	0	0	11	247.717	13	238.661	18	258.306	0.00112349	0.0049317	Inf	up
NC_006088.4:174453136|174470132	0	0	0	0	0	0	24	350.932	40	476.812	34	316.803	5.0637e-07	6.21262e-06	Inf	up
NC_006088.4:180254564|180257018	0	0	0	0	0	0	13	233.955	18	264.08	18	206.424	0.000437936	0.00219835	Inf	up
NC_006088.4:187682908|187685436	0	0	2	186.149	0	0	13	395.75	13	322.624	28	543.168	0.00372243	0.0137256	3.93873	up
NC_006088.4:187816170|187862493	0	0	0	0	0	0	55	887.414	22	289.375	56	575.772	4.30972e-05	0.000312147	Inf	up
NC_006088.4:187821844|187841091	0	0	0	0	0	0	13	264.897	13	215.95	26	337.603	0.000334199	0.00172897	Inf	up
NC_006088.4:192959010|192960547	0	0	0	0	0	0	22	676.249	17	425.998	32	626.805	2.17896e-05	0.000171958	Inf	up
NC_006088.4:194719644|194720561	8	1241.25	8	1148.72	8	1271.12	35	1643.77	53	2029.2	56	1675.95	0.00420473	0.0150126	1.73313	up
NC_006088.4:195290628|195292157	0	0	0	0	0	0	15	595.922	31	1004	41	1037.96	4.38918e-06	4.321e-05	Inf	up
NC_006088.4:195648658|195661439	0	0	0	0	0	0	24	23.7213	21	16.9208	32	20.1546	8.93383e-06	8.0883e-05	Inf	up
NC_006089.4:75503|78826	0	0	0	0	0	0	178	8615.99	145	5721.74	172	5305.32	1.41051e-12	4.46956e-11	Inf	up
NC_006089.4:891883|893207	0	0	0	0	0	0	27	1184.4	20	715.218	21	587.017	2.94153e-05	0.000222591	Inf	up
NC_006089.4:1000287|1001591	49	6216.17	50	5870.19	58	7534.98	31	1190.4	28	876.522	62	1517.12	0.00505072	0.0174793	-1.24599	down
NC_006089.4:8504890|8515727	0	0	15	1622.93	0	0	23	813.927	36	1038.57	40	902.019	0.014844	0.0427607	1.92414	up
NC_006089.4:14718580|14733754	0	0	0	0	0	0	517	4036.8	694	4417.55	675	3358.53	1.4872e-47	1.50803e-44	Inf	up
NC_006089.4:14727459|14733754	173	9245.22	224	11078.3	185	10124.4	1337	21627.5	1640	21626.9	1867	19245	1.00965e-07	1.52804e-06	2.23591	up
NC_006089.4:14730343|14733754	0	0	0	0	0	0	333	8347.17	735	15019.6	488	7794.95	3.16469e-27	6.418e-25	Inf	up
NC_006089.4:16869821|16898575	0	0	0	0	0	0	15	435.64	14	331.466	20	370.139	0.00041115	0.00207416	Inf	up
NC_006089.4:16907404|16909351	39	835.599	65	1288.85	33	724.061	0	0	0	0	0	0	1.00852e-16	6.39149e-15	#NAME?	down
NC_006089.4:16964891|16978049	8	856.146	9	891.365	8	876.749	55	1781.66	56	1478.85	74	1527.53	0.000248239	0.0013533	2.07751	up
NC_006089.4:17009973|17031499	6	372.099	29	1664.41	12	762.107	55	1032.46	142	2173.07	108	1291.91	0.000392133	0.00200285	1.8291	up
NC_006089.4:17991526|17993934	0	0	0	0	0	0	12	184.207	29	362.91	26	254.33	5.52147e-05	0.000378296	Inf	up
NC_006089.4:20718239|20756549	5	5.44714	5	5.04109	3	3.34694	0	0	0	0	0	0	0.00306183	0.0115847	#NAME?	down
NC_006089.4:22058686|22063135	0	0	0	0	0	0	13	572.252	14	502.397	33	925.67	0.000137328	0.000804919	Inf	up
NC_006089.4:23387518|23408121	0	0	0	0	0	0	24	523.671	21	373.544	34	472.742	7.04302e-06	6.61261e-05	Inf	up
NC_006089.4:24936813|24951968	0	0	0	0	0	0	9	319.388	14	405.022	6	135.683	0.00549208	0.0186889	Inf	up
NC_006089.4:24936813|24955422	0	0	0	0	0	0	19	471.587	11	222.575	10	158.163	0.00402549	0.0145551	Inf	up
NC_006089.4:31639434|31649119	0	0	0	0	0	0	45	680.85	62	764.726	71	684.535	1.54344e-12	4.74258e-11	Inf	up
NC_006089.4:33352958|33381741	0	0	0	0	0	0	7	299.779	15	523.685	10	272.899	0.00422226	0.0150224	Inf	up
NC_006089.4:37166969|37183349	0	0	0	0	0	0	15	674.389	22	806.338	30	859.486	5.02195e-05	0.000348785	Inf	up
NC_006089.4:40376666|40403404	0	0	0	0	0	0	5	96.7347	10	157.72	10	123.285	0.010859	0.0334682	Inf	up
NC_006089.4:42957665|42959284	0	0	0	0	0	0	7	272.107	7	221.828	14	346.792	0.00726187	0.0239855	Inf	up
NC_006089.4:44797739|44806368	0	0	0	0	0	0	35	626.309	29	423.052	45	513.135	6.07288e-08	9.77445e-07	Inf	up
NC_006089.4:44918677|44944884	0	0	0	0	0	0	200	2921.05	189	2250.33	244	2270.9	1.23262e-21	1.56234e-19	Inf	up
NC_006089.4:44934535|44944884	0	0	0	0	0	0	75	2148.56	82	1915.03	116	2117.6	7.4264e-18	5.02025e-16	Inf	up
NC_006089.4:49095268|49101899	0	0	0	0	0	0	35	1231.68	58	1663.93	44	986.693	8.21869e-10	1.85194e-08	Inf	up
NC_006089.4:55677628|55697677	0	0	0	0	0	0	4	2.52041	21	10.7871	16	6.42436	0.00167918	0.00695415	Inf	up
NC_006089.4:62049024|62053969	5	42.1928	2	15.619	0	0	14	35.7602	22	45.811	36	58.5966	0.0125759	0.0372865	2.45716	up
NC_006089.4:65508966|65528358	0	0	0	0	0	0	48	1937.41	47	1546.52	72	1851.88	6.41539e-12	1.807e-10	Inf	up
NC_006089.4:65866607|65880133	0	0	0	0	0	0	5	84.789	8	110.595	9	97.2546	0.0155189	0.0443274	Inf	up
NC_006089.4:68298430|68301080	0	0	0	0	0	0	6	234.679	10	318.859	17	423.712	0.0041829	0.0149875	Inf	up
NC_006089.4:68553848|68563846	0	0	0	0	0	0	11	148.313	9	98.9245	18	154.652	0.00184628	0.00745867	Inf	up
NC_006089.4:78926050|78946010	0	0	0	0	0	0	21	914.844	35	1243	49	1360.26	2.83829e-07	3.83737e-06	Inf	up
NC_006089.4:79984382|79990585	0	0	0	0	0	0	9	153.031	14	194.062	14	151.692	0.00217321	0.00860794	Inf	up
NC_006089.4:98219732|98223636	0	0	0	0	0	0	8	294.66	13	390.346	14	328.593	0.00290836	0.0110868	Inf	up
NC_006089.4:98634980|98640635	0	0	0	0	0	0	18	786.865	16	570.194	20	557.13	0.000194594	0.00109621	Inf	up
NC_006089.4:98710927|98738164	49	1310.13	45	1113.49	43	1177.38	18	145.678	41	270.509	47	242.392	0.00686023	0.022958	-1.29167	down
NC_006089.4:98710978|98738164	0	0	0	0	0	0	10	83.6659	7	47.7443	21	111.961	0.00199166	0.00798239	Inf	up
NC_006089.4:103557298|103564563	0	0	0	0	0	0	7	115.15	8	107.283	10	104.824	0.0101803	0.0315682	Inf	up
NC_006089.4:115222129|115230672	0	0	0	0	0	0	6	164.786	16	358.231	12	210.014	0.00349713	0.0129893	Inf	up
NC_006089.4:117002860|117004077	0	0	0	0	0	0	22	1010.68	28	1048.64	43	1258.81	1.33831e-06	1.52477e-05	Inf	up
NC_006089.4:117382727|117390377	9	1184.97	0	0	0	0	114	4543.3	76	2469.19	132	3352.27	1.54491e-06	1.70276e-05	4.37582	up
NC_006089.4:118613311|118614067	5	275.674	8	408.199	15	846.926	0	0	0	0	0	0	4.2519e-05	0.000310175	#NAME?	down
NC_006089.4:119748550|119752775	40	533.893	46	568.208	43	587.747	0	0	13	42.817	25	64.363	6.34458e-07	7.65881e-06	-2.88255	down
NC_006089.4:121543325|121544222	35	1626.72	53	2279.7	60	2855.78	126	1772.64	277	3176.91	317	2841.89	0.00030493	0.00160207	1.36458	up
NC_006089.4:128365688|128367860	0	0	0	0	0	0	12	466.47	15	475.345	14	346.792	0.00116491	0.00507998	Inf	up
NC_006089.4:130614112|130620251	0	0	0	0	0	0	4	261.835	8	426.907	9	375.413	0.0179099	0.0498919	Inf	up
NC_006089.4:131549737|131561511	0	0	0	0	0	0	24	653.46	18	399.535	31	537.858	1.49453e-05	0.000127349	Inf	up
NC_006089.4:132357304|132363508	0	0	0	0	0	0	19	743.15	27	860.919	34	847.423	8.0566e-06	7.42672e-05	Inf	up
NC_006089.4:132374987|132385654	0	0	0	0	0	0	20	475.84	23	446.102	33	500.315	1.27559e-05	0.000111504	Inf	up
NC_006089.4:142207898|142211314	0	0	0	0	0	0	28	938.301	26	710.285	44	939.583	4.68521e-07	5.93851e-06	Inf	up
NC_006090.4:2386431|2394603	41	5574.01	42	5284.31	36	5012.04	128	5267.41	143	4797.32	173	4536.61	0.00904816	0.028582	1.085	up
NC_006090.4:8284795|8294888	23	3368.26	15	2032.94	0	0	62	2748.35	67	2421.2	68	1920.83	0.00932292	0.0292676	1.60315	up
NC_006090.4:8284795|8345915	0	0	0	0	0	0	18	472.773	19	406.827	15	251.056	0.000234984	0.00128797	Inf	up
NC_006090.4:8501830|8503250	0	0	0	0	0	0	22	1172.74	30	1303.69	16	543.495	2.59063e-05	0.000199008	Inf	up
NC_006090.4:9251866|9254492	0	0	0	0	0	0	6	235.408	17	543.743	19	475.031	0.00141011	0.005955	Inf	up
NC_006090.4:12317996|12330932	0	0	0	0	0	0	169	5071.43	113	2764.38	183	3499.4	4.47953e-11	1.19533e-09	Inf	up
NC_006090.4:12324164|12330932	0	0	0	0	0	0	105	4031.99	90	2817.39	205	5016.28	1.76171e-16	1.05081e-14	Inf	up
NC_006090.4:18691190|18692054	30	4853.15	17	2545.11	30	4969.94	90	4407.05	87	3472.96	119	3713.23	0.0121003	0.035982	1.12408	up
NC_006090.4:22910646|22921468	0	0	4	157.335	0	0	22	283.033	39	409.029	37	303.329	0.000118046	0.000721077	3.81588	up
NC_006090.4:23395191|23402987	72	5154.5	72	4770.26	92	6744.8	23	498.408	23	406.312	61	842.336	2.43745e-06	2.49654e-05	-2.0586	down
NC_006090.4:25493194|25502742	135	15651.4	113	12124.2	138	16384.2	783	27478	1055	30182.2	1433	32045.5	1.64454e-08	3.08808e-07	2.21392	up
NC_006090.4:25493194|25525727	0	0	0	0	0	0	25	208.475	47	319.511	79	419.796	3.47513e-10	8.19483e-09	Inf	up
NC_006090.4:28412896|28414288	2	59.9241	6	166.371	5	153.415	0	0	0	0	0	0	0.00306163	0.0115847	#NAME?	down
NC_006090.4:32470491|32512756	0	0	4	3.6555	0	0	19	5.67921	26	6.33553	43	8.19033	0.000453451	0.00225737	3.62995	up
NC_006090.4:33875941|33879786	0	0	0	0	0	0	10	213.766	9	156.84	16	217.95	0.00274047	0.0105259	Inf	up
NC_006090.4:39635590|39692460	0	0	0	0	0	0	18	909.616	7	288.376	12	386.425	0.00744231	0.0245016	Inf	up
NC_006090.4:39763957|39768545	19	763.974	17	632.6	7	288.238	0	0	6	59.5326	0	0	0.000283901	0.00151513	-3.79304	down
NC_006090.4:44502160|44511693	8	1036.95	8	959.648	6	796.426	157	6159.84	138	4413.92	271	6775.44	5.954e-12	1.72496e-10	3.84572	up
NC_006090.4:44502160|44569446	0	0	0	0	0	0	31	856.981	30	676.092	54	951.265	3.69534e-08	6.24513e-07	Inf	up
NC_006090.4:48217933|48224886	0	0	0	0	0	0	9	66.8835	12	72.6998	12	56.8272	0.00351402	0.0130044	Inf	up
NC_006090.4:48324249|48325250	0	0	0	0	0	0	31	791.192	44	915.479	64	1040.88	1.11949e-09	2.46775e-08	Inf	up
NC_006090.4:51335807|51401735	0	0	0	0	0	0	17	480.471	14	322.568	11	198.111	0.000810966	0.00367107	Inf	up
NC_006090.4:51805126|51828671	0	0	0	0	0	0	8	81.1143	6	49.5946	14	90.4553	0.0070042	0.0233627	Inf	up
NC_006090.4:53803462|53844576	0	0	0	0	0	0	5	1.53637	17	4.25843	28	5.48254	0.000624396	0.00291769	Inf	up
NC_006090.4:54211180|54215512	63	2198.53	63	2034.64	65	2322.91	18	190.137	45	387.509	70	471.184	0.00104634	0.004613	-1.49183	down
NC_006090.4:55460614|55465002	0	0	0	0	0	0	71	3436.71	35	1381.11	70	2159.14	3.7756e-06	3.76887e-05	Inf	up
NC_006090.4:60332571|60344784	0	0	0	0	0	0	14	294.292	35	599.783	22	294.695	2.84948e-05	0.000217246	Inf	up
NC_006090.4:66399376|66402723	0	0	0	0	0	0	5	108.723	26	460.891	46	637.391	0.000359946	0.00185271	Inf	up
NC_006090.4:66699169|66707019	13	365.868	14	364.64	11	317.031	46	391.87	89	618.087	164	890.28	6.23334e-05	0.000413112	2.02177	up
NC_006090.4:67968245|67984173	6	524.995	11	890.742	20	1792.1	4	105.942	2	43.183	3	50.6322	0.00725769	0.0239855	-2.74279	down
NC_006090.4:69038741|69042335	17	197.366	15	161.165	13	154.559	0	0	0	0	0	0	2.76688e-07	3.79137e-06	#NAME?	down
NC_006090.4:72974990|72976380	14	420.072	14	388.757	8	245.818	0	0	0	0	7	40.513	0.00227524	0.00890769	-3.56472	down
NC_006090.4:76644182|76644976	0	0	22	2890.37	0	0	51	2191.54	74	2592.3	63	1725.11	0.000511271	0.00248052	2.3413	up
NC_006090.4:76704683|76716328	0	0	0	0	0	0	6	108.443	12	176.809	9	103.655	0.00812377	0.0262341	Inf	up
NC_006090.4:76818072|76822058	0	0	0	0	0	0	12	409.737	14	389.697	20	435.163	0.000674928	0.00313935	Inf	up
NC_006090.4:79795269|79795629	0	0	0	0	0	0	48	2425.64	28	1153.5	40	1288.08	1.57883e-05	0.000133411	Inf	up
NC_006090.4:79795269|79812365	0	0	0	0	0	0	19	327.027	19	266.599	16	175.488	0.000177365	0.00101038	Inf	up
NC_006090.4:88284011|88293099	0	0	0	0	0	0	24	711.75	20	483.528	32	604.734	1.02017e-05	9.07412e-05	Inf	up
NC_006090.4:93023493|93040456	37	5013.87	52	6521.24	18	2497.88	0	0	14	468.143	13	339.795	0.000285763	0.00151708	-3.04546	down
NC_006090.4:104695922|104700716	0	0	20	429.176	10	237.453	244	1712.55	294	1682.19	313	1399.9	6.60202e-19	5.57871e-17	4.03793	up
NC_006090.4:104713663|104714974	39	3941.28	40	3741	30	3104.71	235	7188.58	312	7780.46	347	6764	2.74105e-08	4.87618e-07	2.20435	up
NC_006090.4:104713663|104716586	0	0	0	0	0	0	27	488.691	24	354.125	36	415.213	2.07513e-06	2.21493e-05	Inf	up
NC_006090.4:104713663|104716599	10	587.02	20	1086.52	11	661.261	217	3855.81	291	4215.26	279	3159.07	3.02272e-15	1.45954e-13	3.45746	up
NC_006090.4:104721851|104732545	0	0	0	0	0	0	11	87.457	16	103.704	19	96.2617	0.000696386	0.00322436	Inf	up
NC_006090.4:104722131|104732545	13	52.0962	12	44.5041	11	45.1423	184	223.195	270	266.996	324	250.443	5.45368e-16	2.91054e-14	3.57197	up
NC_006090.4:104722788|104732545	21	581.22	11	281.753	16	453.491	315	2638.97	364	2486	510	2722.66	6.12625e-19	5.57871e-17	3.77931	up
NC_006090.4:105624519|105626528	0	0	0	0	0	0	17	560.758	13	349.579	30	630.589	0.000109481	0.000676911	Inf	up
NC_006091.4:1320394|1324516	15	916.628	26	1470.38	36	2252.85	254	4698.28	760	11460.2	627	7390.45	1.23438e-09	2.66312e-08	3.48823	up
NC_006091.4:7506909|7507521	8	544.693	13	819.145	18	1255.05	0	0	0	0	4	52.532	0.000213028	0.00118687	-4.50085	down
NC_006091.4:30229761|30247710	0	0	0	0	0	0	13	9.14965	20	11.4754	33	14.8004	6.54044e-05	0.000425951	Inf	up
NC_006091.4:31498239|31516425	0	0	0	0	0	0	8	156.695	10	159.677	23	287.073	0.00153189	0.00640701	Inf	up
NC_006091.4:31516192|31528799	0	0	0	0	0	0	16	282.709	13	187.257	14	157.633	0.000770905	0.00352116	Inf	up
NC_006091.4:33266075|33268960	0	0	0	0	0	0	8	355.875	37	1341.79	31	878.754	2.3296e-05	0.000181709	Inf	up
NC_006091.4:39541276|39543218	0	0	0	0	0	0	8	158.167	11	177.293	12	151.184	0.00470375	0.0164403	Inf	up
NC_006091.4:40449032|40468804	0	0	0	0	15	1344.07	22	582.68	39	842.068	51	860.748	0.00527925	0.018085	1.94768	up
NC_006091.4:40462961|40468804	0	0	0	0	0	0	23	49.7214	28	49.3456	30	41.3271	5.36227e-06	5.17842e-05	Inf	up
NC_006091.4:40645181|40645483	18	2479.43	17	2167.13	8	1128.49	37	1542.71	54	1835.49	99	2630.37	0.0151619	0.0435528	1.23517	up
NC_006091.4:48670879|48676104	0	0	0	0	0	0	13	418.97	36	945.839	16	328.593	5.91566e-05	0.000399898	Inf	up
NC_006091.4:50618088|50620941	0	0	10	781.899	0	0	40	1022.96	83	1730.42	70	1140.76	1.5354e-07	2.25379e-06	3.46131	up
NC_006091.4:53867963|53880482	0	0	0	0	0	0	10	484.044	12	473.524	17	524.363	0.00168024	0.00695415	Inf	up
NC_006091.4:55377036|55382203	0	0	0	0	0	0	12	29.3349	12	23.9144	11	17.1354	0.0023939	0.00930042	Inf	up
NC_006091.4:57141563|57157374	0	0	0	0	0	0	22	154.668	38	217.789	41	183.679	4.16417e-07	5.48372e-06	Inf	up
NC_006091.4:57226972|57238707	0	0	0	0	0	0	35	1473.91	48	1647.86	51	1368.59	1.47323e-09	3.1122e-08	Inf	up
NC_006091.4:66179780|66232327	0	0	0	0	0	0	5	133.547	18	391.933	9	153.181	0.00452007	0.0159699	Inf	up
NC_006091.4:69604525|69612103	0	0	0	0	0	0	27	1445.36	36	1571.05	69	2353.75	4.68853e-09	9.3219e-08	Inf	up
NC_006091.4:70658678|70684437	6	123.727	7	133.587	2	42.2347	0	0	0	0	0	0	0.00174257	0.00712487	#NAME?	down
NC_006091.4:76406277|76412084	0	0	0	0	0	0	12	326.027	10	221.487	16	277.007	0.00173209	0.00711067	Inf	up
NC_006091.4:82476493|82479524	0	0	0	0	0	0	21	269.893	23	240.977	29	237.503	1.69536e-05	0.000140662	Inf	up
NC_006092.4:1873163|1884504	10	730.948	15	1014.69	8	598.83	64	1416.02	69	1244.55	116	1635.48	5.01064e-05	0.000348785	2.07117	up
NC_006092.4:1987944|1990010	0	0	0	0	0	0	10	272.863	22	489.376	36	625.958	6.1627e-05	0.000411117	Inf	up
NC_006092.4:2933411|2977516	88	4851.87	91	4643.26	100	5646.17	14	233.646	9	122.447	24	255.235	5.89354e-14	2.39042e-12	-3.40601	down
NC_006092.4:2940670|2977516	49	3501.92	45	2976.3	61	4464.44	4	86.5312	7	123.449	13	179.207	4.72114e-11	1.2275e-09	-3.64314	down
NC_006092.4:2968698|2977516	92	12113	76	9260.45	67	9033.7	12	478.242	21	682.277	26	660.295	2.87034e-10	6.92982e-09	-2.88701	down
NC_006092.4:4622585|4643473	0	0	0	0	0	0	75	2322.34	53	1337.88	42	828.73	2.14922e-05	0.000171599	Inf	up
NC_006092.4:7374779|7384317	0	0	0	0	0	0	214	5229.36	340	6773.13	444	6913.79	8.48387e-38	2.86755e-35	Inf	up
NC_006092.4:8053121|8055895	20	1757.35	13	1057.13	14	1259.75	85	2260.74	66	1431.04	112	1898.23	0.00124228	0.00536031	1.68297	up
NC_006092.4:10335300|10338205	0	0	0	0	0	0	14	589.566	40	1373.22	26	697.712	9.38072e-06	8.41775e-05	Inf	up
NC_006092.4:11782146|11783319	30	1066.54	35	1151.54	33	1201.42	13	139.895	21	184.226	16	109.717	0.000699939	0.00322608	-1.79357	down
NC_006092.4:19322089|19325826	0	0	0	0	0	0	6	290.427	6	236.762	12	370.139	0.0121004	0.035982	Inf	up
NC_006092.4:23539495|23546518	0	0	0	0	0	0	17	795.446	36	1373.22	41	1222.49	1.51139e-06	1.68412e-05	Inf	up
NC_006092.4:23539495|23560017	0	0	14	1188.49	0	0	26	721.917	32	724.335	34	601.577	0.0174481	0.0488741	1.96386	up
NC_006092.4:25117900|25119650	146	15387.9	185	18044.9	183	19751.8	1456	46450.6	1799	46788.2	2022	41106.5	2.77712e-09	5.74693e-08	2.53572	up
NC_006092.4:27618375|27620184	0	0	0	0	0	0	11	76.7785	15	85.352	19	84.5082	0.000786724	0.0035773	Inf	up
NC_006092.4:27618375|27620186	61	1405.06	66	1406.9	56	1320.93	196	1366.54	313	1779.05	410	1821.59	0.000129501	0.000767919	1.44387	up
NC_006092.4:27618508|27620186	11	273.441	13	299.068	13	330.935	53	398.796	95	582.739	102	489.073	0.000156578	0.0009021	1.87675	up
NC_006092.4:28738500|28747257	62	3373.8	58	2920.86	47	2619.1	0	0	9	120.85	13	136.45	2.07815e-12	6.19779e-11	-4.02536	down
NC_006092.4:34718309|34732321	0	0	0	0	0	0	82	2232.65	140	3107.5	155	2689.29	3.30995e-22	4.7947e-20	Inf	up
NC_006092.4:34918186|34919681	0	0	19	2779.89	0	0	83	3971.91	104	4057.24	106	3232.41	5.18149e-09	1.01039e-07	3.19659	up
NC_006092.4:39343764|39351703	23	983.559	25	989.391	21	919.643	0	0	0	0	25	206.212	0.000592296	0.00280327	-2.67197	down
NC_006092.4:48059881|48066632	189	11566.4	160	9061.78	172	10779.4	667	12355.7	919	13878.2	979	11556.4	0.000150464	0.000871832	1.46052	up
NC_006092.4:52789073|52817040	0	0	0	0	0	0	7	88.79	5	51.7025	9	72.7457	0.0166636	0.0469359	Inf	up
NC_006092.4:54414555|54423886	0	0	0	0	0	0	20	681.054	30	832.814	60	1301.97	1.75896e-07	2.44327e-06	Inf	up
NC_006092.4:54414555|54434589	0	0	0	0	0	0	22	464.78	39	671.683	47	632.733	1.66027e-07	2.37115e-06	Inf	up
NC_006092.4:58872301|58896744	4	53.1852	4	49.2205	4	54.4651	32	128.791	39	127.96	54	138.493	0.000458598	0.00225737	2.52996	up
NC_006093.4:6079001|6131415	0	0	0	0	0	0	5	202.461	8	264.08	9	232.227	0.0155189	0.0443274	Inf	up
NC_006093.4:6714446|6736911	3	260.857	3	241.411	0	0	10	263.199	48	1029.91	71	1190.81	0.00127736	0.00548832	3.42739	up
NC_006093.4:9396119|9396741	0	0	0	0	0	0	30	1238.58	31	1043.38	43	1131.28	1.69538e-07	2.38766e-06	Inf	up
NC_006093.4:11240045|11247709	18	1026.32	16	844.28	16	934.241	96	1656.86	120	1688.38	182	2001.63	1.83034e-06	1.97443e-05	2.12448	up
NC_006093.4:11922186|11923267	27	1428.27	30	1468.66	27	1462.64	2	32.0242	5	65.267	8	81.6276	8.21924e-07	9.73957e-06	-3.4556	down
NC_006093.4:15246445|15250431	0	0	0	0	0	0	68	3046.39	105	3834.78	114	3254.47	2.19577e-18	1.7127e-16	Inf	up
NC_006093.4:15949257|15952328	0	0	0	0	0	0	5	204.426	21	699.941	24	625.283	0.000594381	0.00280327	Inf	up
NC_006093.4:20126262|20141436	10	27.5039	14	35.635	10	28.1657	0	0	0	0	0	0	7.79392e-06	7.25049e-05	#NAME?	down
NC_006093.4:20892861|20894946	3	485.315	0	0	13	2153.64	32	1566.95	44	1756.44	58	1809.81	0.000920985	0.00407807	2.15867	up
NC_006093.4:20953477|20972347	0	0	0	0	0	0	8	31.2229	5	15.9085	13	32.3314	0.00892247	0.0282731	Inf	up
NC_006093.4:28337088|28339094	0	0	0	0	0	0	14	531.14	28	865.993	17	410.988	0.000120963	0.000734467	Inf	up
NC_006093.4:30951023|30957053	0	0	0	0	0	0	16	687.54	12	420.373	18	492.889	0.00055661	0.00266228	Inf	up
NC_006093.4:30951023|30965348	217	14240.5	190	11539.2	202	13575.1	19	377.418	21	340.066	81	1025.3	3.83595e-15	1.69115e-13	-3.31665	down
NC_006093.4:32643968|32674460	0	0	0	0	0	0	14	263.199	12	183.913	9	107.819	0.00216444	0.00860683	Inf	up
NC_006093.4:33390844|33392837	0	0	0	0	0	0	5	206.431	11	370.23	7	184.162	0.0135365	0.0395152	Inf	up
NC_006093.4:33390844|33394516	0	0	0	0	0	0	4	85.2179	9	156.311	9	122.183	0.0159218	0.0453502	Inf	up
NC_006094.4:4669680|4672014	35	4173.71	40	4414.38	42	5128.98	216	7796.71	152	4472.77	235	5405.35	0.00889263	0.0282669	1.60016	up
NC_006094.4:8067904|8069154	0	0	0	0	0	0	16	743.15	16	605.832	28	828.73	0.000111859	0.000687424	Inf	up
NC_006094.4:13675009|13683199	0	0	0	0	0	0	16	585.904	16	477.641	24	560.036	0.000174552	0.000999976	Inf	up
NC_006094.4:14994657|15007903	0	0	0	0	0	0	16	745.893	16	608.067	30	891.202	8.94962e-05	0.000563659	Inf	up
NC_006094.4:15327503|15329131	14	358.698	28	663.918	17	446.044	806	6250.86	628	3970.45	864	4269.89	6.27216e-09	1.19999e-07	4.52818	up
NC_006094.4:15327503|15331428	19	201.988	40	393.539	24	261.283	0	0	0	0	0	0	4.49887e-13	1.57305e-11	#NAME?	down
NC_006094.4:15328230|15329131	0	0	0	0	0	0	504	7059.1	329	3756.56	526	4694.65	1.83093e-13	7.14061e-12	Inf	up
NC_006094.4:16752354|16760203	0	0	0	0	0	0	13	354.722	11	244.688	33	573.795	0.000198186	0.00111028	Inf	up
NC_006094.4:16798378|16822522	0	0	0	0	0	0	8	190.695	8	155.459	8	121.517	0.0109945	0.0336695	Inf	up
NC_006094.4:19058486|19071249	0	0	0	0	0	0	12	398.954	36	975.708	22	466.083	3.58212e-05	0.000265856	Inf	up
NC_006094.4:19230130|19247412	0	0	0	0	0	0	13	474.671	28	833.456	10	232.674	0.000311846	0.00162996	Inf	up
NC_006094.4:25512328|25543809	0	0	0	0	0	0	5	58.112	11	104.223	11	81.468	0.00857266	0.0274217	Inf	up
NC_006094.4:27177874|27183226	0	0	0	0	9	1414.24	47	2183	43	1628.17	45	1331.89	0.000123234	0.000739407	3.09573	up
NC_006094.4:31333396|31334411	0	0	0	0	0	0	5	219.333	8	286.087	10	279.532	0.0138531	0.0401344	Inf	up
NC_006094.4:35339366|35348410	34	736.41	59	1182.63	19	421.427	6	39.3364	6	32.0679	33	137.866	0.0078788	0.0256061	-2.31336	down
NC_006094.4:36256037|36268581	24	1501.79	28	1621.47	18	1153.44	212	4015.46	209	3227.17	232	2800.18	1.68697e-06	1.83934e-05	2.44665	up
NC_006095.4:694459|713523	2	4.3784	5	10.13	5	11.2094	0	0	0	0	0	0	0.00403351	0.0145551	#NAME?	down
NC_006095.4:4496518|4505571	0	0	0	0	0	0	17	123.007	24	141.569	23	106.049	6.06044e-05	0.000406973	Inf	up
NC_006095.4:4505781|4512486	52	3113.82	56	3103.37	44	2698.17	109	1975.69	260	3841.86	231	2668.11	0.00462616	0.0162316	1.08573	up
NC_006095.4:6011429|6012906	0	0	0	0	0	0	5	42.7387	7	48.778	9	49.0221	0.0175037	0.0488946	Inf	up
NC_006095.4:6369674|6402248	0	0	0	0	0	0	11	196.562	25	364.184	19	216.351	0.000232938	0.00128369	Inf	up
NC_006095.4:6924927|6932279	0	0	0	0	0	0	9	367.968	18	599.95	18	468.962	0.000847497	0.00380249	Inf	up
NC_006095.4:9853559|9859778	0	0	0	0	0	0	53	1465.16	75	1690.23	86	1514.98	1.0391e-14	4.39018e-13	Inf	up
NC_006095.4:13350220|13396959	7	288.981	6	229.233	5	211.382	0	0	2	20.3742	0	0	0.0078448	0.0255776	-4.1308	down
NC_006095.4:19104386|19107676	51	1240.44	34	765.313	38	946.491	10	73.6221	15	90.0274	31	145.435	7.93685e-05	0.000512071	-2.07784	down
NC_006095.4:23908219|23919674	0	0	0	0	0	0	7	232.113	13	351.414	18	380.34	0.00218448	0.00861891	Inf	up
NC_006095.4:25070719|25078153	17	545.373	29	860.991	7	229.97	0	0	0	0	0	0	6.73331e-06	6.38091e-05	#NAME?	down
NC_006095.4:25821540|25825490	0	0	0	0	0	0	7	22.3829	20	52.1343	15	30.5639	0.00128763	0.00550909	Inf	up
NC_006095.4:26600682|26610811	0	0	6	409.461	5	377.575	26	580.34	27	491.302	31	440.93	0.0130306	0.0385219	2.14756	up
NC_006096.4:840116|866972	0	0	0	0	0	0	16	390.98	31	617.55	30	467.148	1.32345e-05	0.000114699	Inf	up
NC_006096.4:981674|991508	0	0	0	0	9	931.413	24	734.153	33	822.933	54	1052.61	0.000608901	0.00285845	2.68082	up
NC_006096.4:6847618|6856512	16	1682.1	25	2432.36	17	1830.24	3	95.4677	3	77.8272	8	162.227	0.000259541	0.00139435	-2.95557	down
NC_006096.4:8514812|8526756	0	0	0	0	0	0	44	109.619	35	71.0846	32	50.802	3.79117e-06	3.76887e-05	Inf	up
NC_006096.4:10089408|10097494	0	0	0	0	0	0	32	377.826	61	587.147	60	451.431	1.14835e-10	2.91106e-09	Inf	up
NC_006096.4:10376097|10382351	0	0	0	0	0	0	10	491.578	7	280.521	17	532.525	0.00314213	0.0118005	Inf	up
NC_006096.4:22698773|22701320	0	0	0	0	0	0	12	472.282	17	545.437	19	476.511	0.000522781	0.00252428	Inf	up
NC_006096.4:23669230|23691389	71	1377.01	65	1166.67	51	1012.93	35	205.471	44	210.577	61	228.198	0.00257498	0.00992786	-1.27054	down
NC_006097.4:3458456|3463226	25	2557.42	0	0	0	0	87	2693.92	79	1994.2	115	2269.14	6.55309e-05	0.000425951	2.67249	up
NC_006097.4:5423535|5425306	0	0	0	0	0	0	8	584.211	9	535.793	11	511.883	0.00680105	0.0228353	Inf	up
NC_006097.4:5423535|5436333	0	0	7	872.196	0	0	40	1630.14	55	1827.27	60	1558.17	8.26038e-07	9.73957e-06	3.69402	up
NC_006097.4:5423535|5449671	2	135.51	0	0	0	0	16	328.144	27	451.423	17	222.173	0.00153541	0.00640701	4.08217	up
NC_006097.4:11682709|11685604	0	0	0	0	0	0	8	216.421	16	352.861	12	206.866	0.00250979	0.00971347	Inf	up
NC_006097.4:14990376|14996903	12	624.495	8	385.295	9	479.643	5	78.7628	3	38.5254	0	0	0.0135506	0.0395152	-2.37702	down
NC_006097.4:16957765|16961195	0	0	0	0	0	0	27	1222.6	25	922.862	42	1211.91	8.53894e-07	9.95228e-06	Inf	up
NC_006097.4:17042482|17048569	29	3003.41	29	2779.53	34	3605.98	312	9780.82	269	6874.61	316	6312.57	4.6307e-05	0.000328359	2.5173	up
NC_006097.4:17136673|17158709	0	0	0	0	0	0	30	466.757	24	304.408	30	297.433	2.43128e-06	2.49654e-05	Inf	up
NC_006097.4:19139388|19152177	0	0	0	0	0	0	10	152.028	19	235.48	21	203.443	0.000458289	0.00225737	Inf	up
NC_006098.4:1996492|2002925	0	0	0	0	0	0	14	518.68	15	453.041	26	613.823	0.000221558	0.00122765	Inf	up
NC_006098.4:3620772|3626712	0	0	0	0	0	0	31	416.639	39	427.305	40	342.575	6.17283e-08	9.78008e-07	Inf	up
NC_006098.4:5183051|5190907	51	1069.64	60	1164.6	52	1116.86	29	184.107	48	248.421	66	267.002	0.0142116	0.0410557	-1.08485	down
NC_006098.4:6868737|6872471	0	0	0	0	0	0	8	358.399	13	474.783	9	256.932	0.00517401	0.0178415	Inf	up
NC_006098.4:11069595|11075126	0	0	0	0	0	0	12	653.46	5	221.964	9	312.305	0.00926019	0.029161	Inf	up
NC_006098.4:15145080|15149324	7	68.8244	6	54.5948	3	30.206	0	0	0	0	0	0	0.00131599	0.00560679	#NAME?	down
NC_006099.4:6486392|6488126	0	0	0	0	0	0	58	2450.66	50	1722.26	72	1938.59	9.51432e-13	3.1121e-11	Inf	up
NC_006099.4:6957016|6968981	0	0	0	0	0	0	16	156.939	29	231.891	27	168.761	2.42525e-05	0.000187725	Inf	up
NC_006099.4:7237678|7238971	0	0	0	0	0	0	7	155.149	12	216.824	23	324.846	0.00141534	0.005955	Inf	up
NC_006099.4:11057767|11059219	0	0	0	0	0	0	18	635.207	20	575.371	13	292.337	0.000259893	0.00139435	Inf	up
NC_006099.4:15393222|15396490	0	0	0	0	0	0	8	342.605	8	279.299	19	518.508	0.00307477	0.0115904	Inf	up
NC_006099.4:19402356|19406307	0	0	0	0	0	0	8	267.377	11	299.71	8	170.381	0.0075003	0.0246126	Inf	up
NC_006100.4:1576126|1586914	28	883.993	25	730.443	28	905.267	0	0	0	0	18	109.614	6.15153e-06	5.88458e-05	-3.3829	down
NC_006100.4:2855553|2856904	0	0	0	0	0	0	11	480.862	18	641.469	22	612.842	0.000393064	0.00200285	Inf	up
NC_006100.4:12177398|12198266	0	0	0	0	0	0	9	191.096	8	138.476	13	175.894	0.00519057	0.0178415	Inf	up
NC_006100.4:13946120|13962084	0	0	0	0	0	0	29	262.257	33	243.287	43	247.797	1.55587e-07	2.25379e-06	Inf	up
NC_006100.4:13953991|13955514	0	0	0	0	0	0	25	1327.05	22	952.021	27	913.294	1.17677e-05	0.00010376	Inf	up
NC_006100.4:16607637|16648476	4	71.0117	0	0	0	0	14	75.2317	15	65.7112	28	95.8803	0.0108072	0.03341	2.94843	up
NC_006100.4:16633260|16648476	104	10189.3	159	14416.7	102	10233.9	283	8392.71	386	9332.08	858	16214.4	0.00845822	0.0271412	1.1391	up
NC_006100.4:16835882|16838940	10	1682.95	0	0	13	2240.48	111	5654.53	81	3363.83	89	2889.1	0.00170514	0.00702851	2.85265	up
NC_006100.4:17434741|17437080	19	3134.41	24	3664.11	27	4561.35	84	4194.54	86	3500.89	121	3850.25	0.00668282	0.0225129	1.23198	up
NC_006101.4:92067|93852	0	0	0	0	0	0	10	542.213	9	397.821	13	449.171	0.00387543	0.0141866	Inf	up
NC_006101.4:2577882|2584817	0	0	0	0	0	0	23	159.83	26	147.292	55	243.553	3.20633e-07	4.27792e-06	Inf	up
NC_006101.4:8456630|8458456	16	1699.22	8	786.276	0	0	517	16619.7	464	12159.8	692	14175.5	7.42066e-18	5.02025e-16	5.32938	up
NC_006102.4:478294|487688	0	0	0	0	0	0	18	187.318	17	144.222	23	152.522	0.00012274	0.000739407	Inf	up
NC_006102.4:478294|498904	11	333.654	0	0	0	0	23	211.171	20	149.697	45	263.28	0.0110178	0.0336695	2.12363	up
NC_006102.4:1189081|1193619	0	0	0	0	0	0	16	580.853	34	1006.24	40	925.347	2.72661e-06	2.76478e-05	Inf	up
NC_006102.4:1189081|1202893	0	0	0	0	0	0	19	579.801	22	547.297	23	447.251	5.5034e-05	0.000378296	Inf	up
NC_006102.4:3236623|3261694	0	0	0	0	0	0	108	2138.6	73	1178.43	95	1198.75	3.16621e-08	5.44158e-07	Inf	up
NC_006102.4:3320481|3343175	6	94.0378	16	232.074	15	240.752	42	199.252	110	425.424	158	477.65	4.42061e-05	0.000315669	2.10633	up
NC_006102.4:3332059|3343175	0	0	10	436.944	18	870.302	49	700.276	73	850.494	111	1010.87	3.59194e-05	0.000265856	2.15061	up
NC_006102.4:3960079|3960967	8	375.587	11	477.935	10	480.782	0	0	0	0	3	27.1671	0.00116729	0.00507998	-4.48055	down
NC_006102.4:7853967|7859007	0	0	0	0	0	0	3	43.514	10	118.245	9	83.1856	0.0163174	0.0460888	Inf	up
NC_006102.4:7858403|7859007	0	0	0	0	0	0	5	226.408	19	701.375	16	461.679	0.0018173	0.00737098	Inf	up
NC_006102.4:9007554|9012174	0	0	0	0	9	632.687	60	1246.73	65	1101.06	60	794.459	5.00738e-07	6.21262e-06	3.5346	up
NC_006102.4:9196466|9204091	0	0	0	0	0	0	22	945.368	17	595.528	29	794.099	3.08437e-05	0.00023167	Inf	up
NC_006103.4:107141|107395	0	0	0	0	0	0	26	1288.13	21	848.164	17	536.701	7.97902e-05	0.000512071	Inf	up
NC_006104.4:6249793|6257057	23	2990.51	0	0	0	0	32	1259.42	56	1796.73	63	1580.01	0.0115273	0.0348915	1.81961	up
NC_006104.4:9310644|9327965	39	881.77	45	941.583	37	856.683	18	123.187	31	172.954	44	191.887	0.0087897	0.0280275	-1.28489	down
NC_006104.4:9574807|9588681	0	0	0	0	0	0	44	2028.75	38	1428.35	53	1557.22	7.33513e-10	1.69041e-08	Inf	up
NC_006104.4:9574807|9638263	0	0	0	0	0	0	28	410.847	40	478.473	29	271.156	4.24114e-07	5.51348e-06	Inf	up
NC_006104.4:9597533|9612538	0	0	0	0	0	0	27	818	43	1062.02	50	965.29	2.0896e-08	3.85247e-07	Inf	up
NC_006105.4:655149|657054	0	0	0	0	0	0	31	205.478	46	248.563	39	164.727	2.44233e-08	4.42235e-07	Inf	up
NC_006105.4:764163|806073	0	0	0	0	0	0	7	111.379	13	168.626	13	131.81	0.00384708	0.0141338	Inf	up
NC_006106.4:461813|465761	0	0	0	0	0	0	15	180.651	18	176.725	20	153.489	0.00025164	0.00136451	Inf	up
NC_006106.4:1183182|1185398	0	0	0	0	0	0	35	1185.45	13	358.951	24	517.996	0.00199012	0.00798239	Inf	up
NC_006106.4:1834543|1834752	0	0	0	0	0	0	12	721.917	9	441.392	9	345.022	0.00445037	0.0157786	Inf	up
NC_006106.4:2812321|2819612	0	0	0	0	0	0	14	24.2553	42	59.3203	64	70.6573	6.35297e-08	9.91064e-07	Inf	up
NC_006106.4:2812321|2819615	0	0	0	0	0	0	32	55.4179	76	107.297	193	212.988	2.13325e-06	2.25325e-05	Inf	up
NC_006106.4:7879550|7921009	0	0	0	0	0	0	12	183.761	15	187.257	8	78.0657	0.00231758	0.00903856	Inf	up
NC_006106.4:7905961|7921009	8	783.796	0	0	6	601.993	30	889.687	66	1595.64	31	585.836	0.00220445	0.00866401	2.32563	up
NC_006106.4:7914183|7921009	0	0	0	0	0	0	9	342.476	25	775.537	10	242.486	0.000872515	0.00389749	Inf	up
NC_006106.4:8411382|8412509	0	0	0	0	0	0	5	94.1398	20	306.979	15	179.967	0.00179605	0.00731402	Inf	up
NC_006107.4:924903|938742	0	0	0	0	0	0	13	184.535	24	277.73	22	199.002	0.000135005	0.000795901	Inf	up
NC_006107.4:3255248|3258236	0	0	0	0	0	0	15	465.61	26	657.93	35	692.305	1.70626e-05	0.000140662	Inf	up
NC_006107.4:3311469|3319580	0	0	0	0	0	0	7	284.357	18	596.092	10	258.859	0.00289833	0.0110868	Inf	up
NC_006107.4:3332262|3347748	0	0	0	0	0	0	13	452.441	40	1134.89	21	465.733	2.0116e-05	0.000161886	Inf	up
NC_006107.4:5880594|5889203	0	0	0	0	0	0	9	265.659	3	72.1902	12	225.716	0.0110239	0.0336695	Inf	up
NC_006107.4:12846524|12849600	14	189.899	21	263.615	13	180.578	0	0	4	13.3885	6	15.6981	0.000585705	0.00278829	-3.35906	down
NC_006108.4:2018407|2019565	0	0	0	0	0	0	21	758.013	14	411.965	24	552.036	9.5464e-05	0.000597534	Inf	up
NC_006108.4:2318026|2319069	7	576.252	0	0	0	0	90	2242.64	79	1604.8	92	1460.84	5.41323e-08	8.85326e-07	4.44005	up
NC_006108.4:3113562|3117439	40	5420.4	49	6145.02	36	4995.76	115	4717.07	140	4681.43	196	5123.06	0.0137187	0.039859	1.00522	up
NC_006110.4:3524746|3525681	0	0	0	0	0	0	147	5914.44	128	4198.37	167	4281.65	8.57003e-16	4.345e-14	Inf	up
NC_006110.4:4183915|4186933	16	1314.55	0	0	12	1009.64	168	4178.03	227	4602.17	222	3518.14	3.37541e-15	1.55576e-13	3.60965	up
NC_006110.4:5658102|5668677	0	0	0	0	0	0	15	88.2642	59	283.022	38	142.487	1.36816e-06	1.54145e-05	Inf	up
NC_006110.4:5667806|5671410	0	0	0	0	0	0	29	513.847	61	881.132	59	666.172	2.52305e-10	6.23993e-09	Inf	up
NC_006111.4:378775|379571	20	1523.25	36	2537.46	28	2183.87	50	1152.7	172	3232.58	229	3364.18	0.00722666	0.0239855	1.44635	up
NC_006111.4:1192954|1204428	0	0	0	0	0	0	5	122.895	10	200.372	6	93.975	0.0171653	0.048215	Inf	up
NC_006111.4:5361514|5363702	7	628.301	8	664.53	10	919.172	0	0	0	0	0	0	9.96553e-05	0.000619942	#NAME?	down
NC_006112.3:2794157|2795269	0	0	0	0	0	0	8	321.874	6	196.799	7	179.47	0.016006	0.0454625	Inf	up
NC_006113.4:145140|150467	0	0	0	0	0	0	63	1611.16	72	1501.09	108	1760.03	2.98233e-16	1.68005e-14	Inf	up
NC_006113.4:3733908|3742738	19	645.244	10	314.287	9	312.997	0	0	0	0	0	0	2.36176e-06	2.46889e-05	#NAME?	down
NC_006113.4:5070901|5073085	74	6956.19	59	5132.71	66	6353.47	736	20942.1	450	10438.3	926	16790.1	0.000322254	0.00167572	2.62295	up
NC_006113.4:5070903|5073085	0	0	0	0	0	0	19	543.071	8	186.41	36	655.699	0.000126983	0.000757418	Inf	up
NC_006115.4:2135620|2136202	0	0	0	0	10	1057.96	28	875.593	52	1325.63	61	1215.55	4.21016e-05	0.000309355	2.87152	up
NC_006115.4:2267846|2270273	0	0	0	0	0	0	7	36.4229	11	46.66	15	49.7355	0.00393157	0.0143403	Inf	up
NC_006115.4:2871349|2871746	0	0	0	0	0	0	17	783.834	12	451.057	13	381.959	0.000828936	0.00373574	Inf	up
NC_006115.4:4715579|4723723	28	945.501	27	843.768	29	1002.84	0	0	0	0	0	0	2.48989e-13	9.35094e-12	#NAME?	down
NC_006127.4:8928369|8934900	90	5253.62	51	2755.13	56	3347.59	25	441.733	61	878.668	62	698.087	0.0039823	0.0144733	-1.33369	down
NC_006127.4:16326220|16335272	0	0	0	0	0	0	17	518.769	20	497.543	27	525.034	6.38616e-05	0.000420492	Inf	up
NC_006127.4:20502515|20509846	15	1014.68	6	375.616	8	554.185	4	81.9031	0	0	3	39.1435	0.00946341	0.029617	-2.68211	down
NC_006127.4:22266396|22285655	9	715.493	0	0	0	0	55	1323.52	29	568.905	53	812.719	0.0041018	0.014749	3.18188	up
NC_006127.4:24179458|24182197	7	901.728	7	834.509	5	659.591	0	0	0	0	0	0	0.000555704	0.00266228	#NAME?	down
NC_006127.4:24992257|25010716	0	0	0	0	0	0	23	380.828	12	161.979	19	200.472	0.00046509	0.00227827	Inf	up
NC_006127.4:27489462|27492378	0	0	0	0	0	0	16	69.2962	21	74.1453	25	68.9966	8.38984e-05	0.000531706	Inf	up
NC_006127.4:28146790|28179362	0	0	0	0	0	0	7	181.965	12	254.3	15	248.473	0.00347068	0.0129782	Inf	up
NC_006127.4:28161822|28179362	38	5431.54	0	0	26	3805.75	168	7268.62	78	2751.14	230	6341.16	0.0160834	0.0455547	2.07905	up
NC_006127.4:28990119|28995469	0	0	0	0	0	0	9	394.799	22	786.74	23	642.924	0.000302669	0.00159847	Inf	up
NC_006127.4:36828488|36829867	0	0	0	0	0	0	4	140.373	15	429.131	12	268.351	0.0054924	0.0186889	Inf	up
NC_006127.4:39216214|39217177	0	0	0	0	0	0	9	268.165	7	170.033	10	189.871	0.00838713	0.0269986	Inf	up
NC_006127.4:46062474|46082742	0	0	0	0	0	0	42	625.719	61	740.858	81	768.977	9.2043e-13	3.11105e-11	Inf	up
NC_006127.4:47699635|47702984	0	0	0	0	0	0	11	270.895	16	321.221	14	219.702	0.00121452	0.0052629	Inf	up
NC_006127.4:56374097|56386058	0	0	0	0	0	0	10	294.488	10	240.073	21	394.081	0.00137292	0.00582484	Inf	up
NC_006127.4:58114125|58152153	0	0	0	0	0	0	39	1253.71	69	1808.25	48	983.27	3.80651e-11	1.04319e-09	Inf	up
NC_006127.4:63559689|63569326	0	0	0	0	0	0	28	1607.91	34	1591.68	47	1719.88	9.78494e-08	1.50332e-06	Inf	up
NC_006127.4:68661986|68662589	54	3731.46	31	1982.45	22	1556.81	2	41.833	4	68.2062	7	93.3007	1.97506e-05	0.000160217	-3.99593	down
NC_006127.4:68661986|68668565	19	1147.62	28	1565.16	22	1360.8	3	54.849	5	74.5234	3	34.9516	5.03243e-06	4.90662e-05	-3.44805	down
NC_006127.4:81764497|81767102	0	0	0	0	0	0	4	61.2536	9	112.354	12	117.098	0.0113997	0.0346085	Inf	up
NT_468683.1:180|432	31	5114.03	14	2137.4	23	3885.59	100	4993.5	88	3582.31	107	3404.77	0.0115701	0.0349169	1.33328	up
NT_469842.1:7548|7776	7	1275.81	15	2530.08	5	933.221	34	1875.72	56	2518.57	47	1652.29	0.0130831	0.0385648	1.52767	up
NT_464141.1:45666|47179	0	0	22	2499.32	0	0	69	2563.87	53	1605.45	126	2983.43	0.000401687	0.00203655	2.71024	up

## Sheet: E13 vs. E19
Differentially expressed circRNAs at E13 VS E19 in Broiler( fold change >2, p-value < 0.05 )
#ID	L10_count	L10_TPM	L11_count	L11_TPM	L12_count	L12_TPM	L22_count	L22_TPM	L23_count	L23_TPM	L24_count	L24_TPM	PValue	FDR	log2FC	regulated
NC_006088.4:13781530|13789591	0	0	0	0	0	0	18	340.936	20	308.82	28	337.953	0.000131418	0.00157097	Inf	up
NC_006088.4:29608657|29616206	0	0	0	0	0	0	7	257.078	16	479.03	27	631.872	0.00112005	0.00931885	Inf	up
NC_006088.4:33038031|33052966	69	1920.66	51	1511.46	63	2055.55	36	413.086	0	0	0	0	9.0261e-10	3.75486e-08	-2.73054	down
NC_006088.4:33508995|33528552	0	0	0	0	0	0	15	258.179	27	378.851	23	252.264	0.000153496	0.00175424	Inf	up
NC_006088.4:35121239|35127879	0	0	0	0	0	0	18	832.982	10	377.258	19	560.293	0.000946281	0.00820111	Inf	up
NC_006088.4:51987495|51987719	149	20295.1	0	0	0	0	446	25042.5	521	23848.2	577	20645.1	5.63421e-06	0.000104635	2.59454	up
NC_006088.4:51987495|51997944	0	0	0	0	0	0	81	2750.85	115	3183.87	158	3419.31	3.56197e-19	1.23482e-16	Inf	up
NC_006088.4:57032643|57043666	0	0	0	0	0	0	22	759.394	20	562.794	38	835.846	2.7107e-05	0.000402733	Inf	up
NC_006088.4:61273075|61277239	29	2076.55	17	1296.04	27	2266.18	137	4043.92	220	5293.95	189	3555.02	1.82892e-06	4.10254e-05	2.0158	up
NC_006088.4:61525146|61532364	0	0	0	0	0	0	38	1260.04	40	1081.27	51	1077.63	4.64013e-08	1.41933e-06	Inf	up
NC_006088.4:65371307|65376496	14	391.476	11	327.488	7	229.436	0	0	3	28.1911	0	0	0.000981732	0.00843803	-4.36708	down
NC_006088.4:69784906|69824148	0	0	0	0	0	0	5	69.8759	14	159.5	13	115.771	0.00740285	0.0418422	Inf	up
NC_006088.4:71214699|71274005	0	0	0	0	0	0	55	11.7161	34	5.90437	42	5.70121	7.71889e-06	0.000136062	Inf	up
NC_006088.4:72655594|72665677	76	3849.87	79	4260.73	76	4512.66	298	6222.81	402	6843.39	521	6932.76	2.78633e-05	0.000408139	1.49213	up
NC_006088.4:72655594|72706207	84	3254.55	89	3671.35	106	4813.97	543	8672.59	541	7044.04	846	8610.29	4.50438e-08	1.41933e-06	1.89432	up
NC_006088.4:72655594|72740344	55	1354.97	55	1442.63	41	1183.96	355	3605.23	271	2243.62	571	3695.22	1.53658e-05	0.000249695	2.11072	up
NC_006088.4:73471459|73472753	0	0	0	0	0	0	92	7130.6	120	7582.19	120	5926.76	1.30771e-18	3.40006e-16	Inf	up
NC_006088.4:88256232|88268179	0	0	0	0	0	0	23	320.719	35	397.87	41	364.317	3.03211e-06	5.94981e-05	Inf	up
NC_006088.4:92037360|92047981	0	0	0	0	0	0	37	885.306	33	643.696	39	594.641	4.75589e-07	1.33679e-05	Inf	up
NC_006088.4:107129848|107161675	0	0	0	0	0	0	36	14.2896	22	7.11892	34	8.5999	5.18976e-06	9.81337e-05	Inf	up
NC_006088.4:125765118|125782049	0	0	0	0	0	0	7	147.146	21	359.87	17	227.719	0.00170398	0.0126581	Inf	up
NC_006088.4:132593578|132598993	0	0	0	0	0	0	16	342.025	24	418.239	35	476.765	5.7886e-05	0.000734164	Inf	up
NC_006088.4:135187902|135192980	0	0	0	0	0	0	5	74.2277	14	169.434	16	151.361	0.00551185	0.0335224	Inf	up
NC_006088.4:137388145|137400045	61	2282.62	50	1992.04	50	2193.11	174	2684.05	241	3030.64	283	2781.8	0.00142692	0.0110746	1.22059	up
NC_006088.4:154889512|154907393	0	0	35	452.113	0	0	143	715.201	190	774.678	194	618.29	6.07895e-11	2.87368e-09	3.06398	up
NC_006088.4:155154565|155156415	5	221.118	5	235.423	7	362.86	25	455.756	70	1040.32	121	1405.65	0.000381872	0.0038936	2.61552	up
NC_006088.4:156135275|156154841	0	0	0	0	0	0	11	247.717	13	238.661	18	258.306	0.00209234	0.015217	Inf	up
NC_006088.4:165909013|165913579	0	0	30	214.34	0	0	95	262.796	90	202.961	112	197.429	0.000334509	0.00344445	2.48948	up
NC_006088.4:170921351|170939384	24	1158.31	13	668.009	12	678.862	0	0	0	0	15	190.17	0.00443892	0.0279786	-2.95011	down
NC_006088.4:180254564|180257018	0	0	0	0	0	0	13	233.955	18	264.08	18	206.424	0.000892323	0.00793176	Inf	up
NC_006088.4:195648658|195661439	0	0	0	0	0	0	24	23.7213	21	16.9208	32	20.1546	3.22078e-05	0.00045265	Inf	up
NC_006089.4:75503|78826	0	0	0	0	0	0	178	8615.99	145	5721.74	172	5305.32	1.85785e-13	1.41546e-11	Inf	up
NC_006089.4:14718580|14733754	124	2348.72	0	0	0	0	517	4036.8	694	4417.55	675	3358.53	7.70114e-12	4.71129e-10	3.14206	up
NC_006089.4:14730343|14733754	0	0	0	0	0	0	333	8347.17	735	15019.6	488	7794.95	2.52565e-24	2.62667e-21	Inf	up
NC_006089.4:16869821|16898575	0	0	0	0	0	0	15	435.64	14	331.466	20	370.139	0.000852711	0.007645	Inf	up
NC_006089.4:16907404|16909351	39	613.569	33	552.761	43	792.964	0	0	0	0	0	0	9.22517e-16	1.19927e-13	#NAME?	down
NC_006089.4:16964891|16978049	9	707.238	10	836.658	10	921.106	55	1781.66	56	1478.85	74	1527.53	0.00292306	0.0198691	1.80319	up
NC_006089.4:23387518|23408121	0	0	0	0	0	0	24	523.671	21	373.544	34	472.742	2.64204e-05	0.00039822	Inf	up
NC_006089.4:24936813|24951968	0	0	0	0	0	0	9	319.388	14	405.022	6	135.683	0.00847543	0.0466373	Inf	up
NC_006089.4:31639434|31649119	0	0	0	0	0	0	45	680.85	62	764.726	71	684.535	9.82281e-11	4.44162e-09	Inf	up
NC_006089.4:33352958|33381741	0	0	0	0	0	0	7	299.779	15	523.685	10	272.899	0.00671481	0.0386517	Inf	up
NC_006089.4:37166969|37183349	0	0	0	0	0	0	15	674.389	22	806.338	30	859.486	0.000135676	0.00160345	Inf	up
NC_006089.4:44797739|44806368	0	0	0	0	0	0	35	626.309	29	423.052	45	513.135	5.73394e-07	1.49083e-05	Inf	up
NC_006089.4:44918677|44944884	0	0	0	0	0	0	200	2921.05	189	2250.33	244	2270.9	5.967e-24	3.10284e-21	Inf	up
NC_006089.4:44934535|44944884	0	0	0	0	0	0	75	2148.56	82	1915.03	116	2117.6	1.08502e-15	1.2538e-13	Inf	up
NC_006089.4:49095268|49101899	0	0	0	0	15	1500.97	35	1231.68	58	1663.93	44	986.693	0.00168944	0.0126404	2.20549	up
NC_006089.4:62049024|62053969	0	0	3	19.7916	0	0	14	35.7602	22	45.811	36	58.5966	0.00300296	0.0201615	3.6494	up
NC_006089.4:65508966|65528358	0	0	0	0	0	0	48	1937.41	47	1546.52	72	1851.88	3.42315e-10	1.48336e-08	Inf	up
NC_006089.4:68298430|68301080	0	0	0	0	0	0	6	234.679	10	318.859	17	423.712	0.00672688	0.0386517	Inf	up
NC_006089.4:68553848|68563846	0	0	0	0	0	0	11	148.313	9	98.9245	18	154.652	0.00329082	0.0216611	Inf	up
NC_006089.4:78926050|78946010	0	0	0	0	0	0	21	914.844	35	1243	49	1360.26	1.85403e-06	4.10254e-05	Inf	up
NC_006089.4:98219732|98223636	0	0	0	0	0	0	8	294.66	13	390.346	14	328.593	0.00486686	0.0301282	Inf	up
NC_006089.4:98634980|98640635	0	0	0	0	0	0	18	786.865	16	570.194	20	557.13	0.000441819	0.00425326	Inf	up
NC_006089.4:115222129|115230672	0	0	0	0	0	0	6	164.786	16	358.231	12	210.014	0.00567821	0.0343334	Inf	up
NC_006089.4:117002860|117004077	0	0	0	0	0	0	22	1010.68	28	1048.64	43	1258.81	6.58481e-06	0.000120144	Inf	up
NC_006089.4:117382727|117390377	18	1740.21	0	0	0	0	114	4543.3	76	2469.19	132	3352.27	4.69536e-05	0.000626048	3.41697	up
NC_006089.4:128365688|128367860	0	0	0	0	0	0	12	466.47	15	475.345	14	346.792	0.00214917	0.0155218	Inf	up
NC_006089.4:132357304|132363508	0	0	0	0	0	0	19	743.15	27	860.919	34	847.423	2.88748e-05	0.00041708	Inf	up
NC_006089.4:132374987|132385654	0	0	0	0	0	0	20	475.84	23	446.102	33	500.315	4.28925e-05	0.000579327	Inf	up
NC_006089.4:142207898|142211314	0	0	0	0	0	0	28	938.301	26	710.285	44	939.583	2.87694e-06	5.75387e-05	Inf	up
NC_006090.4:9251866|9254492	0	0	0	0	0	0	6	235.408	17	543.743	19	475.031	0.00253892	0.0177214	Inf	up
NC_006090.4:12317996|12330932	0	0	0	0	0	0	169	5071.43	113	2764.38	183	3499.4	8.68777e-12	5.0196e-10	Inf	up
NC_006090.4:12324164|12330932	0	0	0	0	0	0	105	4031.99	90	2817.39	205	5016.28	2.21644e-17	4.6102e-15	Inf	up
NC_006090.4:14258261|14294516	0	0	0	0	0	0	8	46.4469	20	94.6612	12	44.3963	0.00270225	0.0186115	Inf	up
NC_006090.4:25493194|25502742	309	26305.3	312	28279	220	21953	783	27478	1055	30182.2	1433	32045.5	0.00150536	0.0114868	1.05525	up
NC_006090.4:32470491|32495318	0	0	0	0	0	0	13	6.61496	24	9.95567	33	10.7003	0.000109994	0.00134581	Inf	up
NC_006090.4:32470491|32495321	0	0	0	0	0	0	8	4.07025	10	4.14769	21	6.80846	0.00339149	0.0221604	Inf	up
NC_006090.4:32470491|32512756	0	0	0	0	4	3.39972	19	5.67921	26	6.33553	43	8.19033	0.00124315	0.0101801	3.40421	up
NC_006090.4:33875941|33879786	0	0	0	0	0	0	10	213.766	9	156.84	16	217.95	0.00466371	0.0292185	Inf	up
NC_006090.4:37728004|37730826	0	0	0	0	0	0	13	533.234	7	234.071	13	339.795	0.0051235	0.0315292	Inf	up
NC_006090.4:44502160|44511693	11	1046.95	11	1114.68	10	1115.63	157	6159.84	138	4413.92	271	6775.44	2.41989e-11	1.25834e-09	3.24793	up
NC_006090.4:44502160|44569446	0	0	0	0	0	0	31	856.981	30	676.092	54	951.265	3.83291e-07	1.10729e-05	Inf	up
NC_006090.4:48217933|48224886	0	0	0	0	0	0	9	66.8835	12	72.6998	12	56.8272	0.00576041	0.0346291	Inf	up
NC_006090.4:48324249|48325250	0	0	0	0	0	0	31	791.192	44	915.479	64	1040.88	2.30977e-08	7.74889e-07	Inf	up
NC_006090.4:54211180|54215512	61	1563.1	71	1937.05	62	1862.24	18	190.137	45	387.509	70	471.184	0.000943028	0.00820111	-1.55837	down
NC_006090.4:55460614|55465002	0	0	0	0	0	0	71	3436.71	35	1381.11	70	2159.14	2.22618e-06	4.72496e-05	Inf	up
NC_006090.4:60332571|60344784	0	0	0	0	0	0	14	294.292	35	599.783	22	294.695	8.11583e-05	0.00100482	Inf	up
NC_006090.4:76818072|76822058	0	0	0	0	0	0	12	409.737	14	389.697	20	435.163	0.00132297	0.0105317	Inf	up
NC_006090.4:79795269|79795629	0	0	0	0	0	0	48	2425.64	28	1153.5	40	1288.08	9.78003e-06	0.000166742	Inf	up
NC_006090.4:79795269|79812365	0	0	0	0	0	0	19	327.027	19	266.599	16	175.488	0.000405141	0.00400554	Inf	up
NC_006090.4:88284011|88293099	0	0	0	0	0	0	24	711.75	20	483.528	32	604.734	3.60687e-05	0.000500153	Inf	up
NC_006090.4:99299583|99321613	0	0	0	0	0	0	9	133.61	13	157.331	17	160.821	0.00311203	0.0207469	Inf	up
NC_006090.4:104695922|104700716	114	1940.98	0	0	28	558.804	244	1712.55	294	1682.19	313	1399.9	0.00279341	0.0191128	1.76345	up
NC_006090.4:104713663|104714974	80	5936.46	58	4582.37	42	3653.2	235	7188.58	312	7780.46	347	6764	0.000131257	0.00157097	1.44516	up
NC_006090.4:104713663|104716586	0	0	0	0	0	0	27	488.691	24	354.125	36	415.213	9.60998e-06	0.000166573	Inf	up
NC_006090.4:104713663|104716599	46	1982.79	14	642.497	26	1313.64	217	3855.81	291	4215.26	279	3159.07	6.90871e-09	2.56609e-07	2.33914	up
NC_006090.4:104721851|104732545	0	0	0	0	0	0	11	87.457	16	103.704	19	96.2617	0.00135361	0.0105846	Inf	up
NC_006090.4:104722788|104732545	57	1158.41	63	1363.18	66	1572.23	315	2638.97	364	2486	510	2722.66	9.56242e-07	2.36784e-05	1.77534	up
NC_006090.4:106622006|106630076	0	0	15	1846.96	0	0	29	1382.54	36	1399.13	54	1640.48	0.00826173	0.0459476	2.09918	up
NC_006091.4:1320394|1324516	68	3051.24	47	2245.38	59	3103.17	254	4698.28	760	11460.2	627	7390.45	1.73038e-05	0.000272666	2.27772	up
NC_006091.4:21417404|21433271	89	7234.97	123	10645.8	88	8385.24	50	1675.54	65	1775.71	133	2840.1	0.00235283	0.0166459	-1.23954	down
NC_006091.4:40449032|40468804	0	0	0	0	0	0	22	582.68	39	842.068	51	860.748	7.93639e-07	2.01313e-05	Inf	up
NC_006091.4:48670879|48676104	0	0	0	0	0	0	13	418.97	36	945.839	16	328.593	0.000150478	0.00173885	Inf	up
NC_006091.4:53867963|53880482	0	0	0	0	0	0	10	484.044	12	473.524	17	524.363	0.00300484	0.0201615	Inf	up
NC_006091.4:57141563|57157374	0	0	0	0	0	0	22	154.668	38	217.789	41	183.679	2.50316e-06	5.20656e-05	Inf	up
NC_006091.4:57226972|57238707	0	0	0	0	0	0	35	1473.91	48	1647.86	51	1368.59	2.85509e-08	9.27905e-07	Inf	up
NC_006091.4:63650028|63663355	0	0	0	0	0	0	9	242.953	19	418.127	31	533.261	0.000412108	0.00400554	Inf	up
NC_006091.4:69604525|69612103	0	0	0	0	0	0	27	1445.36	36	1571.05	69	2353.75	7.33234e-08	2.17875e-06	Inf	up
NC_006091.4:82476493|82479524	0	0	0	0	0	0	21	269.893	23	240.977	29	237.503	5.45305e-05	0.000700145	Inf	up
NC_006092.4:1987944|1990010	0	0	0	0	0	0	10	272.863	22	489.376	36	625.958	0.000160417	0.00179391	Inf	up
NC_006092.4:2933411|2977516	43	1740.85	20	862.078	42	1993.09	14	233.646	9	122.447	24	255.235	0.000637122	0.00586378	-2.05886	down
NC_006092.4:7374779|7384317	0	0	0	0	70	4863.87	214	5229.36	340	6773.13	444	6913.79	1.84736e-11	1.01118e-09	2.78855	up
NC_006092.4:10335300|10338205	0	0	0	0	0	0	14	589.566	40	1373.22	26	697.712	3.14652e-05	0.000448271	Inf	up
NC_006092.4:23539495|23546518	0	0	0	0	0	0	17	795.446	36	1373.22	41	1222.49	7.04836e-06	0.000126384	Inf	up
NC_006092.4:25117900|25119650	318	24610.5	308	25378.6	256	23223	1456	46450.6	1799	46788.2	2022	41106.5	5.17877e-07	1.41735e-05	1.71091	up
NC_006092.4:27618375|27620184	0	0	0	0	0	0	11	76.7785	15	85.352	19	84.5082	0.00151316	0.0114868	Inf	up
NC_006092.4:28738500|28747257	20	799.139	11	467.961	24	1124.06	0	0	9	120.85	13	136.45	0.00733214	0.041669	-2.47314	down
NC_006092.4:34918186|34919681	0	0	0	0	0	0	83	3971.91	104	4057.24	106	3232.41	8.37796e-17	1.45218e-14	Inf	up
NC_006092.4:54414555|54423886	0	0	0	0	0	0	20	681.054	30	832.814	60	1301.97	1.28181e-06	2.96241e-05	Inf	up
NC_006092.4:54414555|54434589	0	0	0	0	0	0	22	464.78	39	671.683	47	632.733	1.20114e-06	2.90507e-05	Inf	up
NC_006093.4:983058|998011	0	0	0	0	0	0	17	246.579	24	283.788	22	203.343	0.000175019	0.00193639	Inf	up
NC_006093.4:9396119|9396741	0	0	0	0	0	0	30	1238.58	31	1043.38	43	1131.28	1.27109e-06	2.96241e-05	Inf	up
NC_006093.4:11240045|11247709	18	753.615	17	757.793	20	981.506	96	1656.86	120	1688.38	182	2001.63	2.06206e-05	0.000315373	1.93059	up
NC_006093.4:11922186|11923267	70	2719	51	2109.14	67	3050.51	2	32.0242	5	65.267	8	81.6276	8.71606e-15	9.06471e-13	-4.66677	down
NC_006093.4:15246445|15250431	0	0	0	0	0	0	68	3046.39	105	3834.78	114	3254.47	3.13143e-16	4.65241e-14	Inf	up
NC_006093.4:20126262|20141436	30	60.5871	41	88.1592	26	61.5487	0	0	0	0	0	0	1.90543e-13	1.41546e-11	#NAME?	down
NC_006093.4:28337088|28339094	0	0	0	0	0	0	14	531.14	28	865.993	17	410.988	0.000283641	0.00297966	Inf	up
NC_006093.4:30951023|30957053	0	0	0	0	0	0	16	687.54	12	420.373	18	492.889	0.00111989	0.00931885	Inf	up
NC_006094.4:8067904|8069154	0	0	0	0	0	0	16	743.15	16	605.832	28	828.73	0.000273386	0.00290124	Inf	up
NC_006094.4:13675009|13683199	0	0	0	0	0	0	16	585.904	16	477.641	24	560.036	0.000401485	0.00400554	Inf	up
NC_006094.4:14994657|15007903	0	0	0	0	0	0	16	745.893	16	608.067	30	891.202	0.000225738	0.00247124	Inf	up
NC_006094.4:15327503|15329131	0	0	206	4126.28	85	1874.44	806	6250.86	628	3970.45	864	4269.89	0.00134435	0.0105846	2.14231	up
NC_006094.4:15328230|15329131	0	0	84	3038.68	30	1194.78	504	7059.1	329	3756.56	526	4694.65	0.000445775	0.00425326	2.75108	up
NC_006094.4:27177874|27183226	0	0	13	1559.51	0	0	47	2183	43	1628.17	45	1331.89	0.00146741	0.0113045	2.58746	up
NC_006094.4:33366693|33369899	16	1433.78	16	1526.53	20	2100.77	11	406.342	0	0	0	0	0.000731401	0.00667243	-2.63542	down
NC_006095.4:4496518|4505571	0	0	0	0	0	0	17	123.007	24	141.569	23	106.049	0.000158913	0.00179391	Inf	up
NC_006095.4:9853559|9859778	0	0	0	0	0	0	53	1465.16	75	1690.23	86	1514.98	1.12707e-12	7.81435e-11	Inf	up
NC_006095.4:23908219|23919674	0	0	0	0	0	0	7	232.113	13	351.414	18	380.34	0.00378144	0.0242759	Inf	up
NC_006095.4:25070719|25078153	4	94.226	3	75.2414	4	110.448	0	0	0	0	0	0	0.00660206	0.0383583	#NAME?	down
NC_006095.4:25821540|25825490	0	0	0	0	0	0	7	22.3829	20	52.1343	15	30.5639	0.00232363	0.0165519	Inf	up
NC_006096.4:8514812|8526756	0	0	0	0	0	0	44	109.619	35	71.0846	32	50.802	2.18554e-06	4.72496e-05	Inf	up
NC_006096.4:10376097|10382351	0	0	0	0	0	0	10	491.578	7	280.521	17	532.525	0.00528288	0.0323188	Inf	up
NC_006096.4:10814512|10838667	0	0	0	0	0	0	8	4.18399	17	7.24811	18	5.9989	0.00208286	0.015217	Inf	up
NC_006096.4:13490112|13496973	0	0	0	0	0	0	15	881.411	11	526.933	19	711.441	0.00131319	0.0105317	Inf	up
NC_006096.4:22698773|22701320	0	0	0	0	0	0	12	472.282	17	545.437	19	476.511	0.00104619	0.00884585	Inf	up
NC_006097.4:3458456|3463226	38	2854.38	0	0	0	0	87	2693.92	79	1994.2	115	2269.14	0.0065147	0.0380634	2.11308	up
NC_006097.4:5423535|5436333	0	0	5	526.285	3	347.643	40	1630.14	55	1827.27	60	1558.17	1.90851e-05	0.000296246	3.36068	up
NC_006097.4:5423535|5449671	0	0	0	0	0	0	16	328.144	27	451.423	17	222.173	0.000236234	0.0025592	Inf	up
NC_006097.4:11682709|11685604	0	0	0	0	0	0	8	216.421	16	352.861	12	206.866	0.00424484	0.0269185	Inf	up
NC_006097.4:17042482|17048569	60	4562.83	59	4777.05	44	3922.13	312	9780.82	269	6874.61	316	6312.57	0.0013266	0.0105317	1.64899	up
NC_006097.4:17136673|17158709	0	0	0	0	0	0	30	466.757	24	304.408	30	297.433	1.09994e-05	0.000181578	Inf	up
NC_006098.4:1996492|2002925	0	0	0	0	0	0	14	518.68	15	453.041	26	613.823	0.000494462	0.00467491	Inf	up
NC_006098.4:3620772|3626712	0	0	0	0	0	0	31	416.639	39	427.305	40	342.575	5.60418e-07	1.49083e-05	Inf	up
NC_006098.4:6868737|6872471	0	0	0	0	0	0	8	358.399	13	474.783	9	256.932	0.00805667	0.0452915	Inf	up
NC_006099.4:6486392|6488126	0	0	0	0	0	0	58	2450.66	50	1722.26	72	1938.59	4.27459e-11	2.11694e-09	Inf	up
NC_006099.4:7237678|7238971	0	0	0	0	0	0	7	155.149	12	216.824	23	324.846	0.00258027	0.0178898	Inf	up
NC_006099.4:11057767|11059219	0	0	0	0	0	0	18	635.207	20	575.371	13	292.337	0.000562909	0.0052741	Inf	up
NC_006100.4:1576126|1586914	18	417.281	33	814.508	13	353.253	0	0	0	0	18	109.614	0.00189665	0.0139895	-3.07836	down
NC_006100.4:2855553|2856904	0	0	0	0	0	0	11	480.862	18	641.469	22	612.842	0.000810521	0.00732993	Inf	up
NC_006100.4:12177398|12198266	0	0	0	0	0	0	9	191.096	8	138.476	13	175.894	0.00816577	0.0456581	Inf	up
NC_006100.4:13953991|13955514	0	0	0	0	0	0	25	1327.05	22	952.021	27	913.294	4.0499e-05	0.000554197	Inf	up
NC_006100.4:16633260|16648476	115	8273.25	98	7506.36	74	6240.17	283	8392.71	386	9332.08	858	16214.4	0.00130142	0.0105317	1.43909	up
NC_006100.4:16835882|16838940	27	3336.57	0	0	0	0	111	5654.53	81	3363.83	89	2889.1	0.00647013	0.0380166	2.68383	up
NC_006101.4:92067|93852	0	0	0	0	0	0	10	542.213	9	397.821	13	449.171	0.00631906	0.0375532	Inf	up
NC_006101.4:8456630|8458456	35	2729.38	36	2988.98	23	2102.37	517	16619.7	464	12159.8	692	14175.5	2.44667e-12	1.59034e-10	3.30583	up
NC_006102.4:478294|487688	0	0	0	0	0	0	18	187.318	17	144.222	23	152.522	0.000295998	0.00307838	Inf	up
NC_006102.4:1189081|1202893	0	0	0	0	0	0	19	579.801	22	547.297	23	447.251	0.000147454	0.00172306	Inf	up
NC_006102.4:3236623|3261694	0	0	0	0	0	0	108	2138.6	73	1178.43	95	1198.75	1.18008e-08	4.23199e-07	Inf	up
NC_006102.4:3332059|3343175	0	0	20	738.228	0	0	49	700.276	73	850.494	111	1010.87	1.61083e-05	0.000257733	2.62418	up
NC_006102.4:7858403|7859007	0	0	0	0	0	0	5	226.408	19	701.375	16	461.679	0.00316481	0.0209643	Inf	up
NC_006102.4:9007554|9012174	11	554.469	0	0	11	649.925	60	1246.73	65	1101.06	60	794.459	0.000409262	0.00400554	2.22677	up
NC_006103.4:242878|309387	175	80.6379	125	61.3247	61	32.9471	0	0	47	7.27799	77	9.32025	0.000622323	0.00577871	-2.65659	down
NC_006104.4:9574807|9588681	0	0	0	0	0	0	44	2028.75	38	1428.35	53	1557.22	1.70133e-08	5.89795e-07	Inf	up
NC_006104.4:9574807|9638263	0	0	0	0	0	0	28	410.847	40	478.473	29	271.156	2.56357e-06	5.22766e-05	Inf	up
NC_006105.4:764163|806073	0	0	0	0	0	0	7	111.379	13	168.626	13	131.81	0.00621664	0.0371569	Inf	up
NC_006106.4:1834543|1834752	0	0	0	0	0	0	12	721.917	9	441.392	9	345.022	0.00713461	0.0407692	Inf	up
NC_006106.4:2812321|2819612	0	0	4	17.8989	4	19.7055	14	24.2553	42	59.3203	64	70.6573	0.000996815	0.00849744	2.83435	up
NC_006106.4:2812321|2819615	0	0	5	22.3644	11	54.1678	32	55.4179	76	107.297	193	212.988	0.00340929	0.0221604	3.09772	up
NC_006106.4:5590284|5615967	11	120.83	10	116.952	15	193.135	0	0	0	0	0	0	1.00931e-05	0.000169303	#NAME?	down
NC_006106.4:7879550|7921009	0	0	0	0	0	0	12	183.761	15	187.257	8	78.0657	0.00396588	0.0253038	Inf	up
NC_006106.4:7914183|7921009	0	0	0	0	0	0	9	342.476	25	775.537	10	242.486	0.00161853	0.0121976	Inf	up
NC_006107.4:3255248|3258236	0	0	0	0	0	0	15	465.61	26	657.93	35	692.305	5.3905e-05	0.000700145	Inf	up
NC_006107.4:3311469|3319580	0	0	0	0	0	0	7	284.357	18	596.092	10	258.859	0.00479539	0.0298635	Inf	up
NC_006107.4:3332262|3347748	0	0	0	0	0	0	13	452.441	40	1134.89	21	465.733	5.96376e-05	0.000747266	Inf	up
NC_006107.4:9239889|9242697	20	331.677	25	441.419	13	252.706	3	20.509	13	72.4506	0	0	0.00121752	0.0100494	-2.68589	down
NC_006108.4:119311|125672	39	827.151	55	1241.96	31	770.669	6	52.4577	21	149.676	42	233.994	0.000910358	0.00802349	-1.92054	down
NC_006108.4:2018407|2019565	0	0	0	0	0	0	21	758.013	14	411.965	24	552.036	0.000240965	0.00258355	Inf	up
NC_006110.4:4183915|4186933	36	2171.83	41	2633.5	32	2262.87	168	4178.03	227	4602.17	222	3518.14	5.22106e-05	0.00068733	1.63204	up
NC_006110.4:5658102|5668677	0	0	0	0	0	0	15	88.2642	59	283.022	38	142.487	4.0565e-06	7.81253e-05	Inf	up
NC_006110.4:5667806|5671410	0	0	0	0	0	0	29	513.847	61	881.132	59	666.172	6.60664e-09	2.54478e-07	Inf	up
NC_006111.4:5361514|5363702	7	461.353	7	491.199	8	618.032	0	0	0	0	0	0	0.000391742	0.00395545	#NAME?	down
NC_006113.4:145140|150467	0	0	0	0	0	0	63	1611.16	72	1501.09	108	1760.03	3.91476e-14	3.39279e-12	Inf	up
NC_006115.4:2267846|2270273	0	0	0	0	0	0	7	36.4229	11	46.66	15	49.7355	0.00636323	0.0376009	Inf	up
NC_006127.4:22266396|22285655	9	525.377	0	0	0	0	55	1323.52	29	568.905	53	812.719	0.00351813	0.0227258	3.22034	up
NC_006127.4:36828488|36829867	0	0	0	0	0	0	4	140.373	15	429.131	12	268.351	0.00842516	0.0466073	Inf	up
NC_006127.4:44279920|44307256	0	0	0	0	0	0	76	380.861	92	375.851	72	229.924	3.12583e-14	2.95533e-12	Inf	up
NC_006127.4:47699635|47702984	0	0	0	0	0	0	11	270.895	16	321.221	14	219.702	0.00222625	0.0159676	Inf	up
NC_006127.4:56374097|56386058	0	0	0	0	0	0	10	294.488	10	240.073	21	394.081	0.00252344	0.0177214	Inf	up
NC_006127.4:58114125|58152153	0	0	0	0	0	0	39	1253.71	69	1808.25	48	983.27	1.38922e-09	5.55688e-08	Inf	up
