# Supplementary material for: Circular RNA circFNDC3AL Upregulates BCL9 Expression to Promote Chicken Skeletal Muscle Satellite Cells Proliferation and Differentiation by Binding to miR-204
Source: Front Cell Dev Biol. 2021 Oct 1;9:736749. doi: 10.3389/fcell.2021.736749 (PMC8517228; doi:10.3389/fcell.2021.736749)
Supplement: Supplementary file 2 [file Table_2.xlsx]

## Sheet: DIANA
Target genes of miR-204 predicted using DIANA
Transcript Id	Gene Id(name)	Mirna Name	miTG score
ENSGALT00000000233	ENSGALG00000000177 (KLF3)	gga-miR-204	0.846716
ENSGALT00000000525	ENSGALG00000000385 (DHDDS)	gga-miR-204	0.83627
ENSGALT00000000942	ENSGALG00000000667 (EDN2)	gga-miR-204	0.83191
ENSGALT00000001131	ENSGALG00000000780 (SMPD3)	gga-miR-204	0.934593
ENSGALT00000001402	ENSGALG00000000950 (FAM125B)	gga-miR-204	0.750292
ENSGALT00000001503	ENSGALG00000001020 (KIFC3)	gga-miR-204	0.99591
ENSGALT00000001513	ENSGALG00000001024 (TPRG1L)	gga-miR-204	0.907505
ENSGALT00000001706	ENSGALG00000001130 (WBSCR17)	gga-miR-204	0.73318
ENSGALT00000001997	ENSGALG00000001312 (SNAP29)	gga-miR-204	0.716302
ENSGALT00000002094	ENSGALG00000001374 (SLC35E2B)	gga-miR-204	0.80425
ENSGALT00000002126	ENSGALG00000001399 (RNF126)	gga-miR-204	0.729986
ENSGALT00000002271	ENSGALG00000001494 (NISCH)	gga-miR-204	0.821457
ENSGALT00000002609	ENSGALG00000001698 (GABRA1)	gga-miR-204	0.785719
ENSGALT00000003405	ENSGALG00000002172 (FAM168B)	gga-miR-204	0.772517
ENSGALT00000003423	ENSGALG00000002187 (HSD17B4)	gga-miR-204	0.833111
ENSGALT00000003495	ENSGALG00000002232 (RERE)	gga-miR-204	0.903534
ENSGALT00000003637	ENSGALG00000002313 (SLC38A7)	gga-miR-204	0.829773
ENSGALT00000003900	ENSGALG00000002471 (ZNF592)	gga-miR-204	0.757981
ENSGALT00000003951	ENSGALG00000002506 (SPSB1)	gga-miR-204	0.715898
ENSGALT00000004211	ENSGALG00000002672 (SBNO2)	gga-miR-204	0.785472
ENSGALT00000004266	ENSGALG00000002706 (XRN1)	gga-miR-204	0.921264
ENSGALT00000004545	ENSGALG00000002882 (BNIP1)	gga-miR-204	0.701332
ENSGALT00000004577	ENSGALG00000002899 (AACS)	gga-miR-204	0.883615
ENSGALT00000004680	ENSGALG00000002959 (NRBF2)	gga-miR-204	0.997974
ENSGALT00000005068	ENSGALG00000003199 (MLX)	gga-miR-204	0.762619
ENSGALT00000005228	ENSGALG00000003299 (WHSC1L1)	gga-miR-204	0.848908
ENSGALT00000005372	ENSGALG00000003397 (RHOT1)	gga-miR-204	0.994065
ENSGALT00000005593	ENSGALG00000003537 (SGK2)	gga-miR-204	0.728444
ENSGALT00000005659	ENSGALG00000003574 (LPCAT2)	gga-miR-204	0.904406
ENSGALT00000005708	ENSGALG00000003605 ()	gga-miR-204	0.709159
ENSGALT00000006066	ENSGALG00000003826 (ANAPC7)	gga-miR-204	0.737994
ENSGALT00000006608	ENSGALG00000004156 (KBP)	gga-miR-204	0.721483
ENSGALT00000006859	ENSGALG00000004306 (SYT12)	gga-miR-204	0.922318
ENSGALT00000006946	ENSGALG00000004355 (MCU)	gga-miR-204	0.74766
ENSGALT00000007136	ENSGALG00000004480 (C11H19ORF12)	gga-miR-204	0.852824
ENSGALT00000007294	ENSGALG00000004584 (YIPF6)	gga-miR-204	0.782547
ENSGALT00000007373	ENSGALG00000004628 (CTNS)	gga-miR-204	0.926023
ENSGALT00000007504	ENSGALG00000004710 (TMOD3)	gga-miR-204	0.975971
ENSGALT00000007553	ENSGALG00000004741 (EPHB2)	gga-miR-204	0.719578
ENSGALT00000007975	ENSGALG00000004973 (DLG5)	gga-miR-204	0.718771
ENSGALT00000008057	ENSGALG00000005030 (DOCK10)	gga-miR-204	0.761655
ENSGALT00000008142	ENSGALG00000005078 (NUP210)	gga-miR-204	0.870513
ENSGALT00000008456	ENSGALG00000005269 (INTS2)	gga-miR-204	0.755481
ENSGALT00000008459	ENSGALG00000005272 (CDH5)	gga-miR-204	0.753727
ENSGALT00000008674	ENSGALG00000005400 (CACNA2D3)	gga-miR-204	0.708018
ENSGALT00000008691	ENSGALG00000005412 (SNAP47)	gga-miR-204	0.876932
ENSGALT00000008721	ENSGALG00000005430 (ALS2CL)	gga-miR-204	0.855519
ENSGALT00000008805	ENSGALG00000005481 (ARHGEF3)	gga-miR-204	0.72929
ENSGALT00000008842	ENSGALG00000005509 (DPYD)	gga-miR-204	0.822613
ENSGALT00000008944	ENSGALG00000005575 (AKAP1)	gga-miR-204	0.891193
ENSGALT00000009022	ENSGALG00000005623 (TFIP11)	gga-miR-204	0.777741
ENSGALT00000009470	ENSGALG00000005889 (CCDC18)	gga-miR-204	0.723574
ENSGALT00000009545	ENSGALG00000005932 (MYT1)	gga-miR-204	0.702677
ENSGALT00000010037	ENSGALG00000006220 (KCNC1)	gga-miR-204	0.732437
ENSGALT00000010124	ENSGALG00000006264 (KMT2C)	gga-miR-204	0.853114
ENSGALT00000010134	ENSGALG00000006270 (SCNN1G)	gga-miR-204	0.929209
ENSGALT00000010518	ENSGALG00000006507 (CLMP)	gga-miR-204	0.939407
ENSGALT00000010551	ENSGALG00000006527 (CRTAM)	gga-miR-204	0.735425
ENSGALT00000010979	ENSGALG00000006788 (CREPT)	gga-miR-204	0.746609
ENSGALT00000010998	ENSGALG00000006799 (AP2A2)	gga-miR-204	0.968109
ENSGALT00000011184	ENSGALG00000006906 (CHM)	gga-miR-204	0.845524
ENSGALT00000011250	ENSGALG00000006942 (PIK3IP1)	gga-miR-204	0.821312
ENSGALT00000011282	ENSGALG00000006964 (SDR42E2)	gga-miR-204	0.794207
ENSGALT00000011301	ENSGALG00000006976 ()	gga-miR-204	0.790185
ENSGALT00000011339	ENSGALG00000007005 (PPP1R2)	gga-miR-204	0.771003
ENSGALT00000011670	ENSGALG00000007211 (CDH22)	gga-miR-204	0.833371
ENSGALT00000011717	ENSGALG00000007242 (SLITRK4)	gga-miR-204	0.807048
ENSGALT00000011955	ENSGALG00000007392 (ADAMTS9)	gga-miR-204	0.950663
ENSGALT00000012215	ENSGALG00000007554 (RAB22A)	gga-miR-204	0.947057
ENSGALT00000012278	ENSGALG00000007593 (JAKMIP2)	gga-miR-204	0.795712
ENSGALT00000012375	ENSGALG00000007647 (MYO3A)	gga-miR-204	0.706352
ENSGALT00000012560	ENSGALG00000007747 (TMEM104)	gga-miR-204	0.722733
ENSGALT00000012988	ENSGALG00000007999 (MRPS7)	gga-miR-204	0.808157
ENSGALT00000013146	ENSGALG00000008099 (TRIM8)	gga-miR-204	0.719886
ENSGALT00000013217	ENSGALG00000008141 (COL4A5)	gga-miR-204	0.735042
ENSGALT00000013245	ENSGALG00000008154 (SRPK2)	gga-miR-204	0.709671
ENSGALT00000013434	ENSGALG00000008253 (TBX5)	gga-miR-204	0.776819
ENSGALT00000013506	ENSGALG00000008294 (ITPR1)	gga-miR-204	0.926072
ENSGALT00000013750	ENSGALG00000008440 (CHST1)	gga-miR-204	0.712922
ENSGALT00000013765	ENSGALG00000008449 ()	gga-miR-204	0.75166
ENSGALT00000013800	ENSGALG00000008469 (SPINT1)	gga-miR-204	0.835927
ENSGALT00000013997	ENSGALG00000008595 (RTF1)	gga-miR-204	0.735973
ENSGALT00000014003	ENSGALG00000008600 (IQGAP1)	gga-miR-204	0.810056
ENSGALT00000014249	ENSGALG00000023648 (PPP3R1)	gga-miR-204	0.806746
ENSGALT00000014267	ENSGALG00000008771 (SHOC2)	gga-miR-204	0.708241
ENSGALT00000014347	ENSGALG00000008828 (AFTPH)	gga-miR-204	0.778899
ENSGALT00000014652	ENSGALG00000009003 (SNAP25)	gga-miR-204	0.778958
ENSGALT00000014776	ENSGALG00000009081 (ZNF106)	gga-miR-204	0.720843
ENSGALT00000014862	ENSGALG00000009129 (DLX5)	gga-miR-204	0.878597
ENSGALT00000015021	ENSGALG00000009230 (KIAA0922)	gga-miR-204	0.766284
ENSGALT00000015057	ENSGALG00000009252 (PLD1)	gga-miR-204	0.731962
ENSGALT00000015107	ENSGALG00000009287 (ATF2)	gga-miR-204	0.999669
ENSGALT00000015281	ENSGALG00000009380 (ST7)	gga-miR-204	0.999536
ENSGALT00000015290	ENSGALG00000009384 (KRIT1)	gga-miR-204	0.70651
ENSGALT00000015366	ENSGALG00000009437 (MECOM)	gga-miR-204	0.762091
ENSGALT00000015368	ENSGALG00000009438 (SLC39A9)	gga-miR-204	0.863482
ENSGALT00000015605	ENSGALG00000009577 (PUS7L)	gga-miR-204	0.722567
ENSGALT00000015660	ENSGALG00000009608 (UBR3)	gga-miR-204	0.813534
ENSGALT00000015671	ENSGALG00000009619 (GPR176)	gga-miR-204	0.959572
ENSGALT00000015707	ENSGALG00000009645 (ESRRG)	gga-miR-204	0.997105
ENSGALT00000016060	ENSGALG00000009880 (INPP4B)	gga-miR-204	0.905818
ENSGALT00000016200	ENSGALG00000009966 (FRS2)	gga-miR-204	0.998405
ENSGALT00000016249	ENSGALG00000010001 (EGLN3)	gga-miR-204	0.856354
ENSGALT00000016302	ENSGALG00000010035 (NR3C2)	gga-miR-204	0.977788
ENSGALT00000016575	ENSGALG00000010196 (FAM161B)	gga-miR-204	0.705889
ENSGALT00000016584	ENSGALG00000010201 (C4H4ORF29)	gga-miR-204	0.733686
ENSGALT00000016649	ENSGALG00000010244 (AKR1A1)	gga-miR-204	0.89153
ENSGALT00000016674	ENSGALG00000010253 (ZDHHC17)	gga-miR-204	0.773525
ENSGALT00000016711	ENSGALG00000010276 (GPBP1L1)	gga-miR-204	0.915498
ENSGALT00000017074	ENSGALG00000010485 (ALKBH1)	gga-miR-204	0.707293
ENSGALT00000017157	ENSGALG00000010541 (BIRC6)	gga-miR-204	0.968165
ENSGALT00000017213	ENSGALG00000010577 (ARHGEF38)	gga-miR-204	0.869645
ENSGALT00000017370	ENSGALG00000010678 (DESI2)	gga-miR-204	0.764729
ENSGALT00000017399	ENSGALG00000010698 (RPS6KA5)	gga-miR-204	0.745822
ENSGALT00000017502	ENSGALG00000010763 (TRIP11)	gga-miR-204	0.84119
ENSGALT00000017566	ENSGALG00000010804 (ANKMY2)	gga-miR-204	0.840615
ENSGALT00000017598	ENSGALG00000019651 (AGR3)	gga-miR-204	0.763843
ENSGALT00000017616	ENSGALG00000010836 (AHR)	gga-miR-204	0.744337
ENSGALT00000017657	ENSGALG00000010859 (EPGN)	gga-miR-204	0.943953
ENSGALT00000017745	ENSGALG00000010910 (RAPGEF5)	gga-miR-204	0.758461
ENSGALT00000017840	ENSGALG00000010961 (IGF2BP3)	gga-miR-204	0.703983
ENSGALT00000017917	ENSGALG00000011003 (SLC35F3)	gga-miR-204	0.735259
ENSGALT00000018186	ENSGALG00000011152 (TTC13)	gga-miR-204	0.906217
ENSGALT00000018298	ENSGALG00000011221 (AGPAT9)	gga-miR-204	0.715611
ENSGALT00000018346	ENSGALG00000011246 (CHPF)	gga-miR-204	0.723828
ENSGALT00000018387	ENSGALG00000011266 (PPM1K)	gga-miR-204	0.867225
ENSGALT00000018455	ENSGALG00000011311 (ANKRD13C)	gga-miR-204	0.987098
ENSGALT00000018718	ENSGALG00000011481 (GPD1L)	gga-miR-204	0.789524
ENSGALT00000018727	ENSGALG00000011490 (CMTM6)	gga-miR-204	0.812947
ENSGALT00000018853	ENSGALG00000011560 (PACRG)	gga-miR-204	0.704371
ENSGALT00000018940	ENSGALG00000011603 (MRPL3)	gga-miR-204	0.9343
ENSGALT00000018948	ENSGALG00000011604 (SLC4A4)	gga-miR-204	0.720126
ENSGALT00000018998	ENSGALG00000011630 (GLI2)	gga-miR-204	0.78962
ENSGALT00000019030	ENSGALG00000011645 (CLASP1)	gga-miR-204	0.706984
ENSGALT00000019091	ENSGALG00000011680 (EPHA5)	gga-miR-204	0.795369
ENSGALT00000019256	ENSGALG00000011798 (HEBP1)	gga-miR-204	0.839207
ENSGALT00000019269	ENSGALG00000011806 (MUC13)	gga-miR-204	0.727172
ENSGALT00000019661	ENSGALG00000012044 (CHANK2)	gga-miR-204	0.742343
ENSGALT00000019670	ENSGALG00000012045 (SLC12A8)	gga-miR-204	0.819596
ENSGALT00000019689	ENSGALG00000012052 (SNX4)	gga-miR-204	0.774907
ENSGALT00000019832	ENSGALG00000012140 (FSHB)	gga-miR-204	0.904069
ENSGALT00000019934	ENSGALG00000012208 (GMFB)	gga-miR-204	0.708266
ENSGALT00000019968	ENSGALG00000012227 (TSPAN5)	gga-miR-204	0.768104
ENSGALT00000020009	ENSGALG00000012251 (KDELR3)	gga-miR-204	0.771207
ENSGALT00000020568	ENSGALG00000012594 (NTRK2)	gga-miR-204	0.999992
ENSGALT00000020633	ENSGALG00000012642 (RIC8B)	gga-miR-204	0.724828
ENSGALT00000020851	ENSGALG00000012781 ()	gga-miR-204	0.997681
ENSGALT00000021025	ENSGALG00000012891 (TNFRSF11A)	gga-miR-204	0.728115
ENSGALT00000021517	ENSGALG00000013174 (RECQL)	gga-miR-204	0.81059
ENSGALT00000021583	ENSGALG00000013211 (ST8SIA1)	gga-miR-204	0.801322
ENSGALT00000021584	ENSGALG00000013212 ()	gga-miR-204	0.725782
ENSGALT00000021808	ENSGALG00000013366 (TBL1X)	gga-miR-204	0.824943
ENSGALT00000022094	ENSGALG00000013573 (ALG2)	gga-miR-204	0.868558
ENSGALT00000022312	ENSGALG00000013728 (PPAT)	gga-miR-204	0.739607
ENSGALT00000022784	ENSGALG00000014071 (ITPR2)	gga-miR-204	0.859015
ENSGALT00000022849	ENSGALG00000014116 (SCAMP5)	gga-miR-204	0.740211
ENSGALT00000022851	ENSGALG00000014117 (AVP)	gga-miR-204	0.733193
ENSGALT00000022856	ENSGALG00000014122 (CYB5R3)	gga-miR-204	0.761686
ENSGALT00000022946	ENSGALG00000014190 ()	gga-miR-204	0.707464
ENSGALT00000023003	ENSGALG00000014226 (KIAA0930)	gga-miR-204	0.745682
ENSGALT00000023263	ENSGALG00000014398 (PPARGC1A)	gga-miR-204	0.993447
ENSGALT00000023376	ENSGALG00000014483 (DHX57)	gga-miR-204	0.716598
ENSGALT00000023666	ENSGALG00000014686 (FBN2)	gga-miR-204	0.897842
ENSGALT00000023753	ENSGALG00000014730 (ELOVL7)	gga-miR-204	0.708844
ENSGALT00000023786	ENSGALG00000014751 (ADAMTS6)	gga-miR-204	0.81005
ENSGALT00000024036	ENSGALG00000014902 (GOPC)	gga-miR-204	0.753704
ENSGALT00000024193	ENSGALG00000015001 (LAMA4)	gga-miR-204	0.725824
ENSGALT00000024288	ENSGALG00000015057 (DDO)	gga-miR-204	0.770656
ENSGALT00000024837	ENSGALG00000015396 (CD200)	gga-miR-204	0.752777
ENSGALT00000024855	ENSGALG00000015409 (PROS1)	gga-miR-204	0.775017
ENSGALT00000024908	ENSGALG00000015444 (NSMAF)	gga-miR-204	0.775748
ENSGALT00000024971	ENSGALG00000015484 (BCL9)	gga-miR-204	0.840479
ENSGALT00000024984	ENSGALG00000015491 (GPR89)	gga-miR-204	0.944151
ENSGALT00000025097	ENSGALG00000015565 (C8orf34)	gga-miR-204	0.720716
ENSGALT00000025139	ENSGALG00000015591 (ACOX3)	gga-miR-204	0.747814
ENSGALT00000025144	ENSGALG00000015593 (EPHA7)	gga-miR-204	0.991978
ENSGALT00000025431	ENSGALG00000015768 (ANKRD6)	gga-miR-204	0.728079
ENSGALT00000025521	ENSGALG00000015830 (SYNCRIP)	gga-miR-204	0.759295
ENSGALT00000025649	ENSGALG00000015915 (TMEM64)	gga-miR-204	0.812508
ENSGALT00000025678	ENSGALG00000015932 (KCNQ5)	gga-miR-204	0.749376
ENSGALT00000025834	ENSGALG00000016036 (DOPEY2)	gga-miR-204	0.731987
ENSGALT00000025900	ENSGALG00000016074 (RIMS2)	gga-miR-204	0.813702
ENSGALT00000025958	ENSGALG00000016111 (CSMD3)	gga-miR-204	0.737934
ENSGALT00000026021	ENSGALG00000016148 (C2CD2)	gga-miR-204	0.920737
ENSGALT00000026404	ENSGALG00000016369 (FBXO32)	gga-miR-204	0.706403
ENSGALT00000026413	ENSGALG00000016377 (PXDN)	gga-miR-204	0.999938
ENSGALT00000026483	ENSGALG00000016418 (CXorf23)	gga-miR-204	0.705002
ENSGALT00000026557	ENSGALG00000016460 (NBAS)	gga-miR-204	0.70577
ENSGALT00000026590	ENSGALG00000016481 (PUM2)	gga-miR-204	0.844217
ENSGALT00000026687	ENSGALG00000016537 (SCML2)	gga-miR-204	0.896418
ENSGALT00000026710	ENSGALG00000016551 (AP1S2)	gga-miR-204	0.998138
ENSGALT00000026875	ENSGALG00000016649 (MTMR9)	gga-miR-204	0.948005
ENSGALT00000026970	ENSGALG00000016713 (PLA2G7)	gga-miR-204	0.848763
ENSGALT00000027004	ENSGALG00000016734 (SLC9A7)	gga-miR-204	0.714472
ENSGALT00000027063	ENSGALG00000016761 (LYG2)	gga-miR-204	0.934289
ENSGALT00000027149	ENSGALG00000016817 (RASA3)	gga-miR-204	0.737125
ENSGALT00000027192	ENSGALG00000016837 (MYO16)	gga-miR-204	0.77278
ENSGALT00000027289	ENSGALG00000016887 ()	gga-miR-204	0.78948
ENSGALT00000027351	ENSGALG00000016919 (IRG1)	gga-miR-204	0.816846
ENSGALT00000027556	ENSGALG00000017062 (NBEA)	gga-miR-204	0.753541
ENSGALT00000027609	ENSGALG00000017092 (PAN3)	gga-miR-204	0.748166
ENSGALT00000027735	ENSGALG00000017171 (CWF19L2)	gga-miR-204	0.714614
ENSGALT00000027869	ENSGALG00000017239 (CTSC)	gga-miR-204	0.845229
ENSGALT00000030815	ENSGALG00000016107 (EBAG9)	gga-miR-204	0.704242
ENSGALT00000031597	ENSGALG00000016449 (PQLC3)	gga-miR-204	0.84264
ENSGALT00000032199	ENSGALG00000020199 (GPM6A)	gga-miR-204	0.920975
ENSGALT00000032202	ENSGALG00000020201 (CEP44)	gga-miR-204	0.82033
ENSGALT00000032361	ENSGALG00000007128 (SH3BGRL)	gga-miR-204	0.772671
ENSGALT00000032964	ENSGALG00000020614 (TM2D1)	gga-miR-204	0.770332
ENSGALT00000033125	ENSGALG00000011131 (TANK)	gga-miR-204	0.859811
ENSGALT00000033354	ENSGALG00000006038 (TGFBR3)	gga-miR-204	0.830685
ENSGALT00000033793	ENSGALG00000021024 ()	gga-miR-204	0.955093
ENSGALT00000034417	ENSGALG00000004304 (TCF12)	gga-miR-204	0.998476
ENSGALT00000034521	ENSGALG00000003913 (MCEE)	gga-miR-204	0.752625
ENSGALT00000035250	ENSGALG00000000551 (C26H6ORF89)	gga-miR-204	0.862749
ENSGALT00000036444	ENSGALG00000017128 (SKA3)	gga-miR-204	0.826224
ENSGALT00000036826	ENSGALG00000028863 (ROBO4)	gga-miR-204	0.788759
ENSGALT00000036867	ENSGALG00000016478 (MATN3)	gga-miR-204	0.893077
ENSGALT00000038024	ENSGALG00000008521 (TP53BP1)	gga-miR-204	0.761829
ENSGALT00000038572	ENSGALG00000010006 (SLC10A7)	gga-miR-204	0.896546
ENSGALT00000038621	ENSGALG00000007842 (PDHX)	gga-miR-204	0.774013
ENSGALT00000038683	ENSGALG00000009795 (MON2)	gga-miR-204	0.934004
ENSGALT00000038692	ENSGALG00000023420 ()	gga-miR-204	0.772853
ENSGALT00000038929	ENSGALG00000014877 (ZOV3)	gga-miR-204	0.82772
ENSGALT00000039126	ENSGALG00000008491 (IAP3)	gga-miR-204	0.749372
ENSGALT00000040063	ENSGALG00000005795 (CYP2H1)	gga-miR-204	0.707874
ENSGALT00000040280	ENSGALG00000001405 (IRF6)	gga-miR-204	0.873767
ENSGALT00000040353	ENSGALG00000008873 (POLE3)	gga-miR-204	0.792816
ENSGALT00000040744	ENSGALG00000000685 (MAP3K14)	gga-miR-204	0.749007
ENSGALT00000041193	ENSGALG00000006597 (DZIP1L)	gga-miR-204	0.80892
ENSGALT00000042782	ENSGALG00000004647 (C5H15ORF57)	gga-miR-204	0.759889
ENSGALT00000042925	ENSGALG00000026473 (CHST11)	gga-miR-204	0.712375
ENSGALT00000042940	ENSGALG00000027830 (CACNG2)	gga-miR-204	0.761628
ENSGALT00000043098	ENSGALG00000016886 (FARP1)	gga-miR-204	0.817062
ENSGALT00000043247	ENSGALG00000027164 ()	gga-miR-204	0.840153
ENSGALT00000043294	ENSGALG00000027444 (ZDBF2)	gga-miR-204	0.73471
ENSGALT00000043412	ENSGALG00000029022 (NPAS3)	gga-miR-204	0.795428
ENSGALT00000043435	ENSGALG00000028148 (PHF13)	gga-miR-204	0.850735
ENSGALT00000043569	ENSGALG00000027917 (MRPL53)	gga-miR-204	0.812757
ENSGALT00000043572	ENSGALG00000013468 (TLR3)	gga-miR-204	0.917359
ENSGALT00000043630	ENSGALG00000010997 (DFNA5)	gga-miR-204	0.849532
ENSGALT00000043792	ENSGALG00000005569 (USP47)	gga-miR-204	0.705633
ENSGALT00000043813	ENSGALG00000027409 (CHORDC1)	gga-miR-204	0.877198
ENSGALT00000043882	ENSGALG00000026034 (RGS17)	gga-miR-204	0.912068
ENSGALT00000043935	ENSGALG00000003466 (AKR1B1L)	gga-miR-204	0.94787
ENSGALT00000043948	ENSGALG00000026366 ()	gga-miR-204	0.7582
ENSGALT00000043955	ENSGALG00000028582 (LMO2)	gga-miR-204	0.761289
ENSGALT00000044199	ENSGALG00000025819 (UQCRFS1)	gga-miR-204	0.791883
ENSGALT00000044476	ENSGALG00000026919 ()	gga-miR-204	0.905692
ENSGALT00000044478	ENSGALG00000028602 ()	gga-miR-204	0.74133
ENSGALT00000044498	ENSGALG00000028336 (MED10)	gga-miR-204	0.836713
ENSGALT00000044509	ENSGALG00000028694 (ZNF800)	gga-miR-204	0.783777
ENSGALT00000044535	ENSGALG00000028203 (SPRED1)	gga-miR-204	0.819204
ENSGALT00000044567	ENSGALG00000026109 ()	gga-miR-204	0.783803
ENSGALT00000044685	ENSGALG00000026862 (CLDN1)	gga-miR-204	0.826484
ENSGALT00000044699	ENSGALG00000028047 (RHOV)	gga-miR-204	0.756819
ENSGALT00000044767	ENSGALG00000009131 (NLGN1)	gga-miR-204	0.81782
ENSGALT00000044829	ENSGALG00000027927 ()	gga-miR-204	0.719669
ENSGALT00000044935	ENSGALG00000028136 (CXCL12)	gga-miR-204	0.803302
ENSGALT00000044995	ENSGALG00000028709 (RNF144A)	gga-miR-204	0.710453
ENSGALT00000045021	ENSGALG00000002967 (ZNF365)	gga-miR-204	0.788994
ENSGALT00000045036	ENSGALG00000011241 (RFTN1)	gga-miR-204	0.756592
ENSGALT00000045208	ENSGALG00000009850 (NOVA1)	gga-miR-204	0.98759
ENSGALT00000045474	ENSGALG00000026484 (RUNX2)	gga-miR-204	0.939831
ENSGALT00000045566	ENSGALG00000028813 (NRN1)	gga-miR-204	0.802515
ENSGALT00000045692	ENSGALG00000025929 (HOXA5)	gga-miR-204	0.903321
ENSGALT00000045706	ENSGALG00000012712 (RBM24)	gga-miR-204	0.795923
ENSGALT00000045957	ENSGALG00000026306 (CTNNBIP1)	gga-miR-204	0.92979
ENSGALT00000045959	ENSGALG00000015627 (HAPLN1)	gga-miR-204	0.774024
ENSGALT00000045994	ENSGALG00000027925 (HOXA3)	gga-miR-204	0.812244
ENSGALT00000046240	ENSGALG00000028075 (VSTM2A)	gga-miR-204	0.723737

## Sheet: TargetScan
Target genes of miR-204 predicted using TargetScan
Ortholog of target gene	Representative transcript	Gene name	Representative miRNA
AP1S2	ENST00000329235.2	adaptor-related protein complex 1, sigma 2 subunit	gga-miR-204
C20orf194	ENST00000453730.2	chromosome 20 open reading frame 194	gga-miR-204
ANKRD13C	ENST00000370944.4	ankyrin repeat domain 13C	gga-miR-204
SCML2	ENST00000251900.4	sex comb on midleg-like 2 (Drosophila)	gga-miR-204
RAB22A	ENST00000244040.3	RAB22A, member RAS oncogene family	gga-miR-204
VWA8	ENST00000281496.6	von Willebrand factor A domain containing 8	gga-miR-204
NEUROG2	ENST00000313341.3	neurogenin 2	gga-miR-204
POU3F3	ENST00000361360.2	POU class 3 homeobox 3	gga-miR-204
EZR	ENST00000337147.7	ezrin	gga-miR-204
ST7	ENST00000393451.3	suppression of tumorigenicity 7	gga-miR-204
GPR176	ENST00000299092.3	G protein-coupled receptor 176	gga-miR-204
FGF20	ENST00000180166.5	fibroblast growth factor 20	gga-miR-204
JARID2	ENST00000341776.2	jumonji, AT rich interactive domain 2	gga-miR-204
SLC35B3	ENST00000379660.4	solute carrier family 35 (adenosine 3'-phospho 5'-phosphosulfate transporter), member B3	gga-miR-204
DYRK1A	ENST00000339659.4	dual-specificity tyrosine-(Y)-phosphorylation regulated kinase 1A	gga-miR-204
TPPP	ENST00000360578.5	tubulin polymerization promoting protein	gga-miR-204
ERG	ENST00000398905.1	v-ets avian erythroblastosis virus E26 oncogene homolog	gga-miR-204
FOXC1	ENST00000380874.2	forkhead box C1	gga-miR-204
ANKRD13A	ENST00000261739.4	ankyrin repeat domain 13A	gga-miR-204
SIRT1	ENST00000212015.6	sirtuin 1	gga-miR-204
ZNF521	ENST00000361524.3	zinc finger protein 521	gga-miR-204
NRBF2	ENST00000277746.6	nuclear receptor binding factor 2	gga-miR-204
ESRRG	ENST00000361525.3	estrogen-related receptor gamma	gga-miR-204
DNAJC13	ENST00000260818.6	DnaJ (Hsp40) homolog, subfamily C, member 13	gga-miR-204
PPP2R2C	ENST00000335585.5	protein phosphatase 2, regulatory subunit B, gamma	gga-miR-204
HMGB1	ENST00000399489.1	high mobility group box 1	gga-miR-204
EPHA5	ENST00000273854.3	EPH receptor A5	gga-miR-204
KHDRBS3	ENST00000355849.5	KH domain containing, RNA binding, signal transduction associated 3	gga-miR-204
FAM175B	ENST00000298492.5	family with sequence similarity 175, member B	gga-miR-204
TOX3	ENST00000407228.3	TOX high mobility group box family member 3	gga-miR-204
IGF2R	ENST00000356956.1	insulin-like growth factor 2 receptor	gga-miR-204
ABLIM1	ENST00000392952.3	actin binding LIM protein 1	gga-miR-204
EXOC6B	ENST00000272427.6	exocyst complex component 6B	gga-miR-204
HMGA2	ENST00000403681.2	high mobility group AT-hook 2	gga-miR-204
PPP3R2	ENST00000374806.1	protein phosphatase 3, regulatory subunit B, beta	gga-miR-204
NOVA1	ENST00000465357.2	neuro-oncological ventral antigen 1	gga-miR-204
JPH3	ENST00000284262.2	junctophilin 3	gga-miR-204
FRS2	ENST00000550389.1	fibroblast growth factor receptor substrate 2	gga-miR-204
SOX11	ENST00000322002.3	SRY (sex determining region Y)-box 11	gga-miR-204
ATF2	ENST00000487334.2	activating transcription factor 2	gga-miR-204
RCOR1	ENST00000262241.6	REST corepressor 1	gga-miR-204
ITPR1	ENST00000302640.8	inositol 1,4,5-trisphosphate receptor, type 1	gga-miR-204
EPHB2	ENST00000374632.3	EPH receptor B2	gga-miR-204
SRP19	ENST00000282999.3	signal recognition particle 19kDa	gga-miR-204
SCRT2	ENST00000246104.6	scratch homolog 2, zinc finger protein (Drosophila)	gga-miR-204
SPRED1	ENST00000299084.4	sprouty-related, EVH1 domain containing 1	gga-miR-204
NR3C2	ENST00000344721.4	nuclear receptor subfamily 3, group C, member 2	gga-miR-204
RUNX1T1	ENST00000523629.1	runt-related transcription factor 1; translocated to, 1 (cyclin D-related)	gga-miR-204
TMEM64	ENST00000458549.2	transmembrane protein 64	gga-miR-204
EPN2	ENST00000314728.5	epsin 2	gga-miR-204
DLG1	ENST00000346964.2	discs, large homolog 1 (Drosophila)	gga-miR-204
CD2AP	ENST00000359314.5	CD2-associated protein	gga-miR-204
CCNT2	ENST00000295238.6	cyclin T2	gga-miR-204
TCF12	ENST00000267811.5	transcription factor 12	gga-miR-204
PPP3R1	ENST00000234310.3	protein phosphatase 3, regulatory subunit B, alpha	gga-miR-204
TBL1X	ENST00000407597.2	transducin (beta)-like 1X-linked	gga-miR-204
LYRM2	ENST00000520318.1	LYR motif containing 2	gga-miR-204
CCDC6	ENST00000263102.6	coiled-coil domain containing 6	gga-miR-204
MAPRE2	ENST00000436190.2	microtubule-associated protein, RP/EB family, member 2	gga-miR-204
EPHA7	ENST00000369303.4	EPH receptor A7	gga-miR-204
LGR4	ENST00000379214.4	leucine-rich repeat containing G protein-coupled receptor 4	gga-miR-204
IPO5	ENST00000261574.5	importin 5	gga-miR-204
RHOT1	ENST00000333942.6	ras homolog family member T1	gga-miR-204
YWHAZ	ENST00000395957.2	tyrosine 3-monooxygenase/tryptophan 5-monooxygenase activation protein, zeta polypeptide	gga-miR-204
TET2	ENST00000545826.1	tet methylcytosine dioxygenase 2	gga-miR-204
RAP2C	ENST00000342983.2	RAP2C, member of RAS oncogene family	gga-miR-204
FGF18	ENST00000274625.5	fibroblast growth factor 18	gga-miR-204
CERS6	ENST00000305747.6	ceramide synthase 6	gga-miR-204
XRN1	ENST00000264951.4	5'-3' exoribonuclease 1	gga-miR-204
TMOD3	ENST00000308580.7	tropomodulin 3 (ubiquitous)	gga-miR-204
FOXK2	ENST00000335255.5	forkhead box K2	gga-miR-204
ZCCHC24	ENST00000372336.3	zinc finger, CCHC domain containing 24	gga-miR-204
YARS	ENST00000373477.4	tyrosyl-tRNA synthetase	gga-miR-204
PLCB1	ENST00000378641.3	phospholipase C, beta 1 (phosphoinositide-specific)	gga-miR-204
CTNNBIP1	ENST00000377263.1	catenin, beta interacting protein 1	gga-miR-204
MEIS2	ENST00000397624.3	Meis homeobox 2	gga-miR-204
PPP1CC	ENST00000335007.5	protein phosphatase 1, catalytic subunit, gamma isozyme	gga-miR-204
TRPM3	ENST00000377111.2	transient receptor potential cation channel, subfamily M, member 3	gga-miR-204
KTN1	ENST00000413890.2	kinectin 1 (kinesin receptor)	gga-miR-204
C16orf72	ENST00000327827.7	chromosome 16 open reading frame 72	gga-miR-204
MYO6	ENST00000369981.3	myosin VI	gga-miR-204
PTPRD	ENST00000381196.4	protein tyrosine phosphatase, receptor type, D	gga-miR-204
SALL4	ENST00000217086.4	sal-like 4 (Drosophila)	gga-miR-204
NR3C1	ENST00000394464.2	nuclear receptor subfamily 3, group C, member 1 (glucocorticoid receptor)	gga-miR-204
BMPR1A	ENST00000372037.3	bone morphogenetic protein receptor, type IA	gga-miR-204
PUM2	ENST00000338086.5	pumilio RNA-binding family member 2	gga-miR-204
CTC-432M15.3	ENST00000514667.1	Folliculin-interacting protein 1	gga-miR-204
AGPAT4	ENST00000366911.5	1-acylglycerol-3-phosphate O-acyltransferase 4	gga-miR-204
GABRB2	ENST00000393959.1	gamma-aminobutyric acid (GABA) A receptor, beta 2	gga-miR-204
CREB5	ENST00000357727.2	cAMP responsive element binding protein 5	gga-miR-204
RAPGEF6	ENST00000509018.1	Rap guanine nucleotide exchange factor (GEF) 6	gga-miR-204
C7orf55-LUC7L2	ENST00000354926.4	C7orf55-LUC7L2 readthrough	gga-miR-204
LRP12	ENST00000424843.2	low density lipoprotein receptor-related protein 12	gga-miR-204
ASXL3	ENST00000269197.5	additional sex combs like 3 (Drosophila)	gga-miR-204
FBN2	ENST00000262464.4	fibrillin 2	gga-miR-204
NRP1	ENST00000374875.1	neuropilin 1	gga-miR-204
DLG5	ENST00000372391.2	discs, large homolog 5 (Drosophila)	gga-miR-204
LUC7L2	ENST00000541515.3	LUC7-like 2 (S. cerevisiae)	gga-miR-204
ELL2	ENST00000237853.4	elongation factor, RNA polymerase II, 2	gga-miR-204
RERE	ENST00000337907.3	arginine-glutamic acid dipeptide (RE) repeats	gga-miR-204
PICALM	ENST00000532317.1	phosphatidylinositol binding clathrin assembly protein	gga-miR-204
GET4	ENST00000407192.1	golgi to ER traffic protein 4 homolog (S. cerevisiae)	gga-miR-204
BCL9	ENST00000234739.3	B-cell CLL/lymphoma 9	gga-miR-204
GPM6A	ENST00000280187.7	glycoprotein M6A	gga-miR-204
AGO2	ENST00000220592.5	argonaute RISC catalytic component 2	gga-miR-204
SGCZ	ENST00000382080.1	sarcoglycan, zeta	gga-miR-204
CAPRIN1	ENST00000341394.4	cell cycle associated protein 1	gga-miR-204
RREB1	ENST00000379938.2	ras responsive element binding protein 1	gga-miR-204
KCNC2	ENST00000548513.1	potassium voltage-gated channel, Shaw-related subfamily, member 2	gga-miR-204
DCX	ENST00000356915.2	doublecortin	gga-miR-204
KCNA1	ENST00000382545.3	potassium voltage-gated channel, shaker-related subfamily, member 1 (episodic ataxia with myokymia)	gga-miR-204
DST	ENST00000312431.6	dystonin	gga-miR-204
IRF2BP2	ENST00000366610.3	interferon regulatory factor 2 binding protein 2	gga-miR-204
ELF2	ENST00000394235.2	E74-like factor 2 (ets domain transcription factor)	gga-miR-204
FAM168B	ENST00000409185.1	family with sequence similarity 168, member B	gga-miR-204
USP47	ENST00000339865.5	ubiquitin specific peptidase 47	gga-miR-204
LARGE	ENST00000354992.2	like-glycosyltransferase	gga-miR-204
NBEA	ENST00000379939.2	neurobeachin	gga-miR-204
MGAT3	ENST00000341184.6	mannosyl (beta-1,4-)-glycoprotein beta-1,4-N-acetylglucosaminyltransferase	gga-miR-204
TNRC6B	ENST00000335727.9	trinucleotide repeat containing 6B	gga-miR-204
PPARGC1A	ENST00000264867.2	peroxisome proliferator-activated receptor gamma, coactivator 1 alpha	gga-miR-204
FAM46A	ENST00000369754.3	family with sequence similarity 46, member A	gga-miR-204
PDS5A	ENST00000303538.8	PDS5, regulator of cohesion maintenance, homolog A (S. cerevisiae)	gga-miR-204
MEIS1	ENST00000444274.2	Meis homeobox 1	gga-miR-204
TRIP12	ENST00000283943.5	thyroid hormone receptor interactor 12	gga-miR-204
KLHL9	ENST00000359039.4	kelch-like family member 9	gga-miR-204
RUNX2	ENST00000371432.3	runt-related transcription factor 2	gga-miR-204
RBM38	ENST00000356208.5	RNA binding motif protein 38	gga-miR-204
NRARP	ENST00000356628.2	NOTCH-regulated ankyrin repeat protein	gga-miR-204
FBXW7	ENST00000281708.4	F-box and WD repeat domain containing 7, E3 ubiquitin protein ligase	gga-miR-204
EPC2	ENST00000258484.6	enhancer of polycomb homolog 2 (Drosophila)	gga-miR-204
THSD4	ENST00000355327.3	thrombospondin, type I, domain containing 4	gga-miR-204
SLC16A6	ENST00000327268.4	solute carrier family 16, member 6	gga-miR-204
KLF3	ENST00000261438.5	Kruppel-like factor 3 (basic)	gga-miR-204
KLHL13	ENST00000371882.1	kelch-like family member 13	gga-miR-204
LSM14A	ENST00000433627.5	LSM14A, SCD6 homolog A (S. cerevisiae)	gga-miR-204
RICTOR	ENST00000357387.3	RPTOR independent companion of MTOR, complex 2	gga-miR-204
TFAP2A	ENST00000379613.3	transcription factor AP-2 alpha (activating enhancer binding protein 2 alpha)	gga-miR-204
CPNE8	ENST00000331366.5	copine VIII	gga-miR-204
GAPVD1	ENST00000470056.1	GTPase activating protein and VPS9 domains 1	gga-miR-204
NCOA7	ENST00000392477.2	nuclear receptor coactivator 7	gga-miR-204
GPRC5B	ENST00000300571.2	G protein-coupled receptor, family C, group 5, member B	gga-miR-204
BLMH	ENST00000261714.6	bleomycin hydrolase	gga-miR-204
DYNC1LI2	ENST00000258198.2	dynein, cytoplasmic 1, light intermediate chain 2	gga-miR-204
STOX2	ENST00000308497.4	storkhead box 2	gga-miR-204
ELAVL4	ENST00000371824.1	ELAV like neuron-specific RNA binding protein 4	gga-miR-204
ZFHX4	ENST00000521891.2	zinc finger homeobox 4	gga-miR-204
BIRC6	ENST00000421745.2	baculoviral IAP repeat containing 6	gga-miR-204
KHDRBS1	ENST00000327300.7	KH domain containing, RNA binding, signal transduction associated 1	gga-miR-204
CDH11	ENST00000394156.3	cadherin 11, type 2, OB-cadherin (osteoblast)	gga-miR-204
SKI	ENST00000378536.4	v-ski avian sarcoma viral oncogene homolog	gga-miR-204
NPAS3	ENST00000346562.2	neuronal PAS domain protein 3	gga-miR-204
ZADH2	ENST00000322342.3	zinc binding alcohol dehydrogenase domain containing 2	gga-miR-204
KIF2A	ENST00000381103.2	kinesin heavy chain member 2A	gga-miR-204
SRPK2	ENST00000393651.3	SRSF protein kinase 2	gga-miR-204
RBM24	ENST00000379052.5	RNA binding motif protein 24	gga-miR-204
LARP4B	ENST00000316157.3	La ribonucleoprotein domain family, member 4B	gga-miR-204
GPBP1L1	ENST00000290795.3	GC-rich promoter binding protein 1-like 1	gga-miR-204
SSBP3	ENST00000417664.2	single stranded DNA binding protein 3	gga-miR-204
AMN	ENST00000299155.5	amnion associated transmembrane protein	gga-miR-204
BCL11B	ENST00000357195.3	B-cell CLL/lymphoma 11B (zinc finger protein)	gga-miR-204
RPS6KA5	ENST00000261991.3	ribosomal protein S6 kinase, 90kDa, polypeptide 5	gga-miR-204
RNF150	ENST00000515673.2	ring finger protein 150	gga-miR-204
ABI2	ENST00000295851.5	abl-interactor 2	gga-miR-204
MYT1L	ENST00000399161.2	myelin transcription factor 1-like	gga-miR-204
FAM107B	ENST00000378470.1	family with sequence similarity 107, member B	gga-miR-204
NFAT5	ENST00000354436.2	nuclear factor of activated T-cells 5, tonicity-responsive	gga-miR-204
LEMD3	ENST00000308330.2	LEM domain containing 3	gga-miR-204
TMEM55A	ENST00000285419.3	transmembrane protein 55A	gga-miR-204
SH3PXD2A	ENST00000369774.4	SH3 and PX domains 2A	gga-miR-204
MOCS2	ENST00000450852.3	molybdenum cofactor synthesis 2	gga-miR-204
HDAC9	ENST00000405010.3	histone deacetylase 9	gga-miR-204
MVB12B	ENST00000361171.3	multivesicular body subunit 12B	gga-miR-204
MFF	ENST00000304593.9	mitochondrial fission factor	gga-miR-204
SLC4A4	ENST00000340595.3	solute carrier family 4 (sodium bicarbonate cotransporter), member 4	gga-miR-204
NIPBL	ENST00000448238.2	Nipped-B homolog (Drosophila)	gga-miR-204
TRIM71	ENST00000383763.5	tripartite motif containing 71, E3 ubiquitin protein ligase	gga-miR-204
TFAP2B	ENST00000393655.3	transcription factor AP-2 beta (activating enhancer binding protein 2 beta)	gga-miR-204
LDLRAD4	ENST00000399848.3	low density lipoprotein receptor class A domain containing 4	gga-miR-204
NOS1AP	ENST00000361897.5	nitric oxide synthase 1 (neuronal) adaptor protein	gga-miR-204
FARP1	ENST00000595437.1	FERM, RhoGEF (ARHGEF) and pleckstrin domain protein 1 (chondrocyte-derived)	gga-miR-204
IGF2BP3	ENST00000258729.3	insulin-like growth factor 2 mRNA binding protein 3	gga-miR-204
ATXN1	ENST00000244769.4	ataxin 1	gga-miR-204
ADD3	ENST00000277900.8	adducin 3 (gamma)	gga-miR-204
FOXP2	ENST00000408937.3	forkhead box P2	gga-miR-204
NFATC3	ENST00000329524.4	nuclear factor of activated T-cells, cytoplasmic, calcineurin-dependent 3	gga-miR-204
PTPRG	ENST00000474889.1	protein tyrosine phosphatase, receptor type, G	gga-miR-204
ERBB2IP	ENST00000284037.5	erbb2 interacting protein	gga-miR-204
INO80D	ENST00000403263.1	INO80 complex subunit D	gga-miR-204
KCNQ3	ENST00000388996.4	potassium voltage-gated channel, KQT-like subfamily, member 3	gga-miR-204
RALGAPA1	ENST00000389698.3	Ral GTPase activating protein, alpha subunit 1 (catalytic)	gga-miR-204
ZEB1	ENST00000361642.5	zinc finger E-box binding homeobox 1	gga-miR-204
SLC25A21	ENST00000331299.5	solute carrier family 25 (mitochondrial oxoadipate carrier), member 21	gga-miR-204
ZBTB34	ENST00000319119.4	zinc finger and BTB domain containing 34	gga-miR-204
LNPEP	ENST00000231368.5	leucyl/cystinyl aminopeptidase	gga-miR-204
LCOR	ENST00000371103.3	ligand dependent nuclear receptor corepressor	gga-miR-204
TP53INP1	ENST00000448464.2	tumor protein p53 inducible nuclear protein 1	gga-miR-204
ZFHX3	ENST00000268489.5	zinc finger homeobox 3	gga-miR-204
HOXA3	ENST00000396352.4	homeobox A3	gga-miR-204
CPEB4	ENST00000265085.5	cytoplasmic polyadenylation element binding protein 4	gga-miR-204
AP5M1	ENST00000261558.3	adaptor-related protein complex 5, mu 1 subunit	gga-miR-204
PDE4D	ENST00000340635.6	phosphodiesterase 4D, cAMP-specific	gga-miR-204
SLC45A4	ENST00000519067.1	solute carrier family 45, member 4	gga-miR-204
RPS6KA3	ENST00000379565.3	ribosomal protein S6 kinase, 90kDa, polypeptide 3	gga-miR-204
MON2	ENST00000546600.1	MON2 homolog (S. cerevisiae)	gga-miR-204
PSMG1	ENST00000331573.3	proteasome (prosome, macropain) assembly chaperone 1	gga-miR-204
POLR2F	ENST00000442738.2	polymerase (RNA) II (DNA directed) polypeptide F	gga-miR-204
ZNF423	ENST00000561648.1	zinc finger protein 423	gga-miR-204
AP3M1	ENST00000355264.4	adaptor-related protein complex 3, mu 1 subunit	gga-miR-204
FAT3	ENST00000298047.6	FAT atypical cadherin 3	gga-miR-204
MAP1B	ENST00000296755.7	microtubule-associated protein 1B	gga-miR-204
EVX2	ENST00000308618.4	even-skipped homeobox 2	gga-miR-204
ROR1	ENST00000371079.1	receptor tyrosine kinase-like orphan receptor 1	gga-miR-204
CCND2	ENST00000261254.3	cyclin D2	gga-miR-204
TRPS1	ENST00000395715.3	trichorhinophalangeal syndrome I	gga-miR-204
NFIA	ENST00000403491.3	nuclear factor I/A	gga-miR-204
RANBP6	ENST00000259569.5	RAN binding protein 6	gga-miR-204
ELAVL2	ENST00000380110.4	ELAV like neuron-specific RNA binding protein 2	gga-miR-204
SYNCRIP	ENST00000355238.6	synaptotagmin binding, cytoplasmic RNA interacting protein	gga-miR-204
TPM3	ENST00000368531.2	tropomyosin 3	gga-miR-204
DVL3	ENST00000313143.3	dishevelled segment polarity protein 3	gga-miR-204
CSE1L	ENST00000262982.2	CSE1 chromosome segregation 1-like (yeast)	gga-miR-204
EEF1E1	ENST00000379715.5	eukaryotic translation elongation factor 1 epsilon 1	gga-miR-204
CORO1C	ENST00000261401.3	coronin, actin binding protein, 1C	gga-miR-204
ATG7	ENST00000354449.3	autophagy related 7	gga-miR-204
HECW2	ENST00000260983.3	HECT, C2 and WW domain containing E3 ubiquitin protein ligase 2	gga-miR-204
SIN3A	ENST00000394947.3	SIN3 transcription regulator family member A	gga-miR-204
CDH2	ENST00000269141.3	cadherin 2, type 1, N-cadherin (neuronal)	gga-miR-204
ACOT13	ENST00000537591.1	acyl-CoA thioesterase 13	gga-miR-204
CACNG2	ENST00000300105.6	calcium channel, voltage-dependent, gamma subunit 2	gga-miR-204
ARL8B	ENST00000419534.2	ADP-ribosylation factor-like 8B	gga-miR-204
AKAP1	ENST00000337714.3	A kinase (PRKA) anchor protein 1	gga-miR-204
FZD8	ENST00000374694.1	frizzled family receptor 8	gga-miR-204
NMT1	ENST00000592782.1	N-myristoyltransferase 1	gga-miR-204
MTMR7	ENST00000180173.5	myotubularin related protein 7	gga-miR-204
ZBTB20	ENST00000462705.1	zinc finger and BTB domain containing 20	gga-miR-204
SOX4	ENST00000244745.1	SRY (sex determining region Y)-box 4	gga-miR-204
MYO10	ENST00000513610.1	myosin X	gga-miR-204

## Sheet: miRDB
Target genes of miR-204 predicted using miRDB
Target Rank	Target Score	miRNA Name	Gene Symbol	Gene Description
1	100	gga-miR-204	RAB22A	RAB22A, member RAS oncogene family
2	100	gga-miR-204	EXOC6B	exocyst complex component 6B
3	100	gga-miR-204	AP1S2	adaptor related protein complex 1 subunit sigma 2
4	99	gga-miR-204	MGAT3	mannosyl (beta-1,4-)-glycoprotein beta-1,4-N-acetylglucosaminyltransferase
5	99	gga-miR-204	C26H6orf89	chromosome 26 C6orf89 homolog
6	99	gga-miR-204	GMIP	GEM interacting protein
7	99	gga-miR-204	ANKRD13C	ankyrin repeat domain 13C
8	99	gga-miR-204	GLIS3	GLIS family zinc finger 3
9	99	gga-miR-204	BMPR1A	bone morphogenetic protein receptor type 1A
10	99	gga-miR-204	TCF12	transcription factor 12
11	98	gga-miR-204	DMTF1	cyclin D binding myb like transcription factor 1
12	98	gga-miR-204	GLI2	GLI family zinc finger 2
13	98	gga-miR-204	RIMS2	regulating synaptic membrane exocytosis 2
14	98	gga-miR-204	ITPR1	inositol 1,4,5-trisphosphate receptor type 1
15	98	gga-miR-204	CD2AP	CD2 associated protein
16	98	gga-miR-204	VCL	vinculin
17	97	gga-miR-204	SCML2	sex comb on midleg-like 2 (Drosophila)
18	97	gga-miR-204	CLMP	CXADR like membrane protein
19	97	gga-miR-204	CRKL	CRK like proto-oncogene, adaptor protein
20	97	gga-miR-204	SLC1A6	solute carrier family 1 (high affinity aspartate/glutamate transporter), member 6
21	97	gga-miR-204	ST8SIA1	ST8 alpha-N-acetyl-neuraminide alpha-2,8-sialyltransferase 1
22	97	gga-miR-204	IRF6	interferon regulatory factor 6
23	97	gga-miR-204	DNAJC13	DnaJ heat shock protein family (Hsp40) member C13
24	97	gga-miR-204	ZNF423	zinc finger protein 423
25	97	gga-miR-204	BIN1	bridging integrator 1
26	97	gga-miR-204	ATF2	activating transcription factor 2
27	97	gga-miR-204	FRS2	fibroblast growth factor receptor substrate 2
28	96	gga-miR-204	TMED8	transmembrane p24 trafficking protein family member 8
29	96	gga-miR-204	EPGN	epithelial mitogen
30	96	gga-miR-204	SPOPL	speckle type BTB/POZ protein like
31	96	gga-miR-204	FBN2	fibrillin 2
32	96	gga-miR-204	ANKMY2	ankyrin repeat and MYND domain containing 2
33	96	gga-miR-204	ELL2	elongation factor for RNA polymerase II 2
34	96	gga-miR-204	TMEM50B	transmembrane protein 50B
35	96	gga-miR-204	NTRK2	neurotrophic receptor tyrosine kinase 2
36	96	gga-miR-204	RNF128	ring finger protein 128, E3 ubiquitin protein ligase
37	95	gga-miR-204	TMEM120A	transmembrane protein 120A
38	95	gga-miR-204	PTPN21	protein tyrosine phosphatase, non-receptor type 21
39	95	gga-miR-204	SIRT1	sirtuin 1
40	95	gga-miR-204	NUBP2	nucleotide binding protein 2
41	95	gga-miR-204	SAMD4A	sterile alpha motif domain containing 4A
42	95	gga-miR-204	SKIDA1	SKI/DACH domain containing 1
43	95	gga-miR-204	C2CD2	C2 calcium dependent domain containing 2
44	95	gga-miR-204	LARGE1	LARGE xylosyl- and glucuronyltransferase 1
45	95	gga-miR-204	C4H20ORF194	chromosome 4 open reading frame, human C20orf194
46	95	gga-miR-204	COX10	cytochrome c oxidase assembly factor heme A:farnesyltransferase COX10
47	95	gga-miR-204	C16orf72	chromosome 16 open reading frame 72
48	95	gga-miR-204	XYLT1	xylosyltransferase 1
49	94	gga-miR-204	PNPLA3	patatin like phospholipase domain containing 3
50	94	gga-miR-204	BIRC6	baculoviral IAP repeat containing 6
51	94	gga-miR-204	TBC1D4	TBC1 domain family member 4
52	94	gga-miR-204	SLC38A7	solute carrier family 38 member 7
53	94	gga-miR-204	RASA3	RAS p21 protein activator 3
54	94	gga-miR-204	EFNA5	ephrin A5
55	94	gga-miR-204	LAMP1	lysosomal associated membrane protein 1
56	94	gga-miR-204	NOVA1	uncharacterized LOC423300
57	94	gga-miR-204	SH3PXD2A	SH3 and PX domains 2A
58	94	gga-miR-204	BICC1	BicC family RNA binding protein 1
59	94	gga-miR-204	C11H19orf12	chromosome 11 C19orf12 homolog
60	94	gga-miR-204	ADAMTS5	ADAM metallopeptidase with thrombospondin type 1 motif 5
61	94	gga-miR-204	AP3M1	adaptor related protein complex 3 subunit mu 1
62	94	gga-miR-204	MAFK	MAF bZIP transcription factor K
63	94	gga-miR-204	EPHA7	EPH receptor A7
64	94	gga-miR-204	SZRD1	SUZ RNA binding domain containing 1
65	94	gga-miR-204	TMOD3	tropomodulin 3
66	94	gga-miR-204	SLC12A7	solute carrier family 12 member 7
67	94	gga-miR-204	PIK3IP1	phosphoinositide-3-kinase interacting protein 1
68	94	gga-miR-204	NBEA	neurobeachin
69	94	gga-miR-204	TM6SF1	transmembrane 6 superfamily member 1
70	94	gga-miR-204	PGPEP1L	pyroglutamyl-peptidase I-like
71	94	gga-miR-204	ACSL4	acyl-CoA synthetase long chain family member 4
72	93	gga-miR-204	ZBTB7C	zinc finger and BTB domain containing 7C
73	93	gga-miR-204	MAP1LC3B2	microtubule associated protein 1 light chain 3 beta 2
74	93	gga-miR-204	SPRED1	sprouty related EVH1 domain containing 1
75	93	gga-miR-204	ACOD1	aconitate decarboxylase 1
76	93	gga-miR-204	NTM	neurotrimin
77	93	gga-miR-204	HGSNAT	heparan-alpha-glucosaminide N-acetyltransferase
78	93	gga-miR-204	ABRAXAS2	abraxas 2, BRISC complex subunit
79	93	gga-miR-204	XRN1	5'-3' exoribonuclease 1
80	93	gga-miR-204	LOC427439	Nipped-B homolog-like
81	93	gga-miR-204	ARRDC4	arrestin domain containing 4
82	93	gga-miR-204	ZNF217L	zinc finger protein 217-like
83	93	gga-miR-204	XKR6	XK related 6
84	93	gga-miR-204	ATP9A	ATPase phospholipid transporting 9A (putative)
85	93	gga-miR-204	RERE	arginine-glutamic acid dipeptide repeats
86	93	gga-miR-204	ZNF592	zinc finger protein 592
87	93	gga-miR-204	ERBIN	erbb2 interacting protein
88	93	gga-miR-204	SMG7	SMG7, nonsense mediated mRNA decay factor
89	93	gga-miR-204	CREB5	cAMP responsive element binding protein 5
90	93	gga-miR-204	INO80D	INO80 complex subunit D
91	92	gga-miR-204	STX18	syntaxin 18
92	92	gga-miR-204	ANKRD13A	ankyrin repeat domain 13A
93	92	gga-miR-204	P2RY14	purinergic receptor P2Y, G-protein coupled, 14
94	92	gga-miR-204	PDHX	pyruvate dehydrogenase complex component X
95	92	gga-miR-204	CGNL1	cingulin like 1
96	92	gga-miR-204	AACS	acetoacetyl-CoA synthetase
97	92	gga-miR-204	ZCCHC24	zinc finger CCHC-type containing 24
98	92	gga-miR-204	REEP2	receptor accessory protein 2
99	92	gga-miR-204	TFAP2B	transcription factor AP-2 beta
100	92	gga-miR-204	TOX3	TOX high mobility group box family member 3
101	92	gga-miR-204	JPH3	junctophilin 3
102	92	gga-miR-204	TPPP	tubulin polymerization promoting protein
103	92	gga-miR-204	2020-03-04	membrane associated ring-CH-type finger 4
104	92	gga-miR-204	DPM2	dolichyl-phosphate mannosyltransferase subunit 2, regulatory
105	92	gga-miR-204	ADPRH	ADP-ribosylarginine hydrolase
106	92	gga-miR-204	DVL2	dishevelled segment polarity protein 2
107	92	gga-miR-204	CAMK2N1	calcium/calmodulin dependent protein kinase II inhibitor 1
108	91	gga-miR-204	AP2A2	adaptor related protein complex 2 subunit alpha 2
109	91	gga-miR-204	APC	APC, WNT signaling pathway regulator
110	91	gga-miR-204	EPHA5	EPH receptor A5
111	91	gga-miR-204	GPBP1L1	GC-rich promoter binding protein 1 like 1
112	91	gga-miR-204	INSIG1	insulin induced gene 1
113	91	gga-miR-204	SLC10A7	solute carrier family 10 member 7
114	91	gga-miR-204	SNAP47	synaptosome associated protein 47
115	91	gga-miR-204	ARL8B	ADP ribosylation factor like GTPase 8B
116	91	gga-miR-204	SHISA5	shisa family member 5
117	90	gga-miR-204	CSE1L	chromosome segregation 1 like
118	90	gga-miR-204	EPHB2	EPH receptor B2
119	90	gga-miR-204	CCDC6	coiled-coil domain containing 6
120	90	gga-miR-204	LHX1	LIM homeobox 1
121	90	gga-miR-204	ANGPTL7	angiopoietin like 7
122	90	gga-miR-204	ZNF800	zinc finger protein 800
123	90	gga-miR-204	CAPRIN1	cell cycle associated protein 1
124	90	gga-miR-204	ITPR2	inositol 1,4,5-trisphosphate receptor type 2
125	90	gga-miR-204	COL27A1	collagen type XXVII alpha 1 chain
126	90	gga-miR-204	AGPAT4	1-acylglycerol-3-phosphate O-acyltransferase 4
127	90	gga-miR-204	ADAMTS9	ADAM metallopeptidase with thrombospondin type 1 motif 9
128	90	gga-miR-204	KBTBD8	kelch repeat and BTB domain containing 8
129	90	gga-miR-204	NAT8L	N-acetyltransferase 8 like
130	90	gga-miR-204	RABGAP1L	RAB GTPase activating protein 1 like
131	90	gga-miR-204	TADA2B	transcriptional adaptor 2B
132	90	gga-miR-204	ST7	suppression of tumorigenicity 7
133	90	gga-miR-204	ALKBH1	alkB homolog 1, histone H2A dioxygenase
134	90	gga-miR-204	ONECUT2	one cut homeobox 2
135	90	gga-miR-204	DCX	doublecortin
136	90	gga-miR-204	ADPRHL2	ADP-ribosylhydrolase like 2
137	89	gga-miR-204	SPINT1	serine peptidase inhibitor, Kunitz type 1
138	89	gga-miR-204	ATG7	autophagy related 7
139	89	gga-miR-204	RBFOX3	RNA binding fox-1 homolog 3
140	89	gga-miR-204	BCL11A	B cell CLL/lymphoma 11A
141	89	gga-miR-204	ZNF521	zinc finger protein 521
142	89	gga-miR-204	BCR	BCR, RhoGEF and GTPase activating protein
143	89	gga-miR-204	SEC63	SEC63 homolog, protein translocation regulator
144	89	gga-miR-204	CCDC88A	coiled-coil domain containing 88A
145	89	gga-miR-204	FSHB	follicle stimulating hormone subunit beta
146	89	gga-miR-204	CREB3L2	cAMP responsive element binding protein 3 like 2
147	89	gga-miR-204	SLC16A6	solute carrier family 16 member 6
148	89	gga-miR-204	LIMA1	LIM domain and actin binding 1
149	89	gga-miR-204	BMF	Bcl2 modifying factor
150	88	gga-miR-204	GPR176	G protein-coupled receptor 176
151	88	gga-miR-204	RECQL	RecQ like helicase
152	88	gga-miR-204	OR10AC1	olfactory receptor family 10 subfamily AC member 1
153	88	gga-miR-204	RAB10	RAB10, member RAS oncogene family
154	88	gga-miR-204	EDN2	endothelin 2
155	88	gga-miR-204	FHOD3	formin homology 2 domain containing 3
156	88	gga-miR-204	PLD4	phospholipase D family member 4
157	88	gga-miR-204	BCL9	B-cell CLL/lymphoma 9
158	88	gga-miR-204	PUM2	pumilio RNA binding family member 2
159	88	gga-miR-204	DLG1	discs large MAGUK scaffold protein 1
160	88	gga-miR-204	ANKRD27	ankyrin repeat domain 27
161	88	gga-miR-204	NRBF2	nuclear receptor binding factor 2
162	88	gga-miR-204	GRAMD1B	GRAM domain containing 1B
163	88	gga-miR-204	FARP1	FERM, ARH/RhoGEF and pleckstrin domain protein 1
164	88	gga-miR-204	EPHB1	EPH receptor B1
165	88	gga-miR-204	MYOCD	myocardin
166	88	gga-miR-204	GPR12	G protein-coupled receptor 12
167	88	gga-miR-204	PCLO	piccolo presynaptic cytomatrix protein
168	88	gga-miR-204	RAB23	ras-related protein Rab-23
169	88	gga-miR-204	CETN3	centrin 3
170	88	gga-miR-204	KLF12	Kruppel-like factor 12
171	88	gga-miR-204	TPRG1L	tumor protein p63 regulated 1-like
172	87	gga-miR-204	RHOT1	ras homolog family member T1
173	87	gga-miR-204	SH3BGRL	SH3 domain binding glutamate rich protein like
174	87	gga-miR-204	GPD1L	glycerol-3-phosphate dehydrogenase 1-like
175	87	gga-miR-204	PDE1C	phosphodiesterase 1C
176	87	gga-miR-204	ITGA2	integrin subunit alpha 2
177	87	gga-miR-204	ADAMTS6	ADAM metallopeptidase with thrombospondin type 1 motif 6
178	87	gga-miR-204	CTNND2	catenin delta 2
179	87	gga-miR-204	USP12-like	ubiquitin specific peptidase 12-like
180	87	gga-miR-204	AKR1E2	aldo-keto reductase family 1 member E2
181	87	gga-miR-204	RAD51B	RAD51 paralog B
182	87	gga-miR-204	EEF1E1	eukaryotic translation elongation factor 1 epsilon 1
183	87	gga-miR-204	CSMD3	CUB and Sushi multiple domains 3
184	87	gga-miR-204	CCNT2	cyclin T2
185	87	gga-miR-204	DCUN1D3	defective in cullin neddylation 1 domain containing 3
186	87	gga-miR-204	CRTAM	cytotoxic and regulatory T cell molecule
187	87	gga-miR-204	MTMR1	myotubularin related protein 1
188	86	gga-miR-204	PABPN1L	poly(A) binding protein nuclear 1 like, cytoplasmic
189	86	gga-miR-204	FAM168B	family with sequence similarity 168 member B
190	86	gga-miR-204	IGF2R	insulin like growth factor 2 receptor
191	86	gga-miR-204	TMEM136-1	transmembrane protein 136 family member 1
192	86	gga-miR-204	PPP1R8	protein phosphatase 1 regulatory subunit 8
193	86	gga-miR-204	THAP9	THAP domain containing 9
194	86	gga-miR-204	STXBP5	syntaxin binding protein 5
195	86	gga-miR-204	PPP1CC	protein phosphatase 1 catalytic subunit gamma
196	86	gga-miR-204	IGDCC3	immunoglobulin superfamily DCC subclass member 3
197	86	gga-miR-204	MFN2	mitofusin 2
198	86	gga-miR-204	ARL5A	ADP ribosylation factor like GTPase 5A
199	86	gga-miR-204	MAGI1	membrane associated guanylate kinase, WW and PDZ domain containing 1
200	86	gga-miR-204	RAB2B	RAB2B, member RAS oncogene family
201	86	gga-miR-204	PDZK1IP1	PDZK1 interacting protein 1
202	86	gga-miR-204	ADGRL3	adhesion G protein-coupled receptor L3
203	85	gga-miR-204	CHORDC1	cysteine and histidine rich domain containing 1
204	85	gga-miR-204	KIFC2	kinesin family member C2
205	85	gga-miR-204	IGSF9B	immunoglobulin superfamily member 9B
206	85	gga-miR-204	DLX5	distal-less homeobox 5
207	85	gga-miR-204	TMEM104	transmembrane protein 104
208	85	gga-miR-204	MATN3	matrilin 3
209	85	gga-miR-204	SMYD3	SET and MYND domain containing 3
210	85	gga-miR-204	SYT9	synaptotagmin IX
211	85	gga-miR-204	SALL3	spalt like transcription factor 3
212	85	gga-miR-204	PTPRT	protein tyrosine phosphatase, receptor type T
213	85	gga-miR-204	HOXD10	homeobox D10
214	85	gga-miR-204	ZBTB20	zinc finger and BTB domain containing 20
215	84	gga-miR-204	BMP10	bone morphogenetic protein 10
216	84	gga-miR-204	ARVCF	ARVCF, delta catenin family member
217	84	gga-miR-204	MON2	MON2 homolog, regulator of endosome-to-Golgi trafficking
218	84	gga-miR-204	PPP1R2	protein phosphatase 1 regulatory inhibitor subunit 2
219	84	gga-miR-204	ZC3HAV1	zinc finger CCCH-type containing, antiviral 1
220	84	gga-miR-204	PLA2G15	phospholipase A2 group XV
221	84	gga-miR-204	ADAMTS15	ADAM metallopeptidase with thrombospondin type 1 motif, 15
222	84	gga-miR-204	NEURL1	neuralized E3 ubiquitin protein ligase 1
223	84	gga-miR-204	CCDC110	coiled-coil domain containing 110
224	84	gga-miR-204	CAMK1D	calcium/calmodulin dependent protein kinase ID
225	84	gga-miR-204	PPP2R2C	protein phosphatase 2 regulatory subunit Bgamma
226	84	gga-miR-204	HORMAD2	HORMA domain containing 2
227	84	gga-miR-204	RAB10L	Ras-related protein Rab-10-like
228	84	gga-miR-204	SLC18A2	solute carrier family 18 member A2
229	84	gga-miR-204	DLG5	discs large MAGUK scaffold protein 5
230	84	gga-miR-204	ANO6	anoctamin 6
231	84	gga-miR-204	FUT9	fucosyltransferase 9
232	84	gga-miR-204	GMFB	glia maturation factor beta
233	84	gga-miR-204	NOD1	nucleotide binding oligomerization domain containing 1
234	84	gga-miR-204	ASXL3	ASXL transcriptional regulator 3
235	84	gga-miR-204	MEGF9	multiple EGF-like-domains 9
236	84	gga-miR-204	LAMP2	lysosomal associated membrane protein 2
237	84	gga-miR-204	PLXDC2	plexin domain containing 2
238	83	gga-miR-204	LIN54	lin-54 DREAM MuvB core complex component
239	83	gga-miR-204	GPRIN3	GPRIN family member 3
240	83	gga-miR-204	RCBTB2	RCC1 and BTB domain containing protein 2
241	83	gga-miR-204	JAKMIP2	janus kinase and microtubule interacting protein 2
242	83	gga-miR-204	ADAMTSL2	ADAMTS like 2
243	83	gga-miR-204	MCEE	methylmalonyl-CoA epimerase
244	83	gga-miR-204	HAPLN1	hyaluronan and proteoglycan link protein 1
245	83	gga-miR-204	LOC770026	OX-2 membrane glycoprotein-like
246	83	gga-miR-204	IPO5	importin 5
247	83	gga-miR-204	NR3C1	nuclear receptor subfamily 3 group C member 1
248	83	gga-miR-204	RNF170	ring finger protein 170
249	83	gga-miR-204	TRIP11	thyroid hormone receptor interactor 11
250	83	gga-miR-204	AMER2	APC membrane recruitment protein 2
251	83	gga-miR-204	RALGPS1	Ral GEF with PH domain and SH3 binding motif 1
252	83	gga-miR-204	ADHFE1	alcohol dehydrogenase, iron containing 1
253	83	gga-miR-204	NR3C2	nuclear receptor subfamily 3 group C member 2
254	82	gga-miR-204	RPS6KA5	ribosomal protein S6 kinase A5
255	82	gga-miR-204	ZFYVE26	zinc finger FYVE-type containing 26
256	82	gga-miR-204	RIT2	Ras like without CAAX 2
257	82	gga-miR-204	SF3B5	splicing factor 3b subunit 5
258	82	gga-miR-204	TNRC6B	trinucleotide repeat containing 6B
259	82	gga-miR-204	TRMT13	tRNA methyltransferase 13 homolog
260	82	gga-miR-204	ZFHX4	zinc finger homeobox 4
261	82	gga-miR-204	MYT1	myelin transcription factor 1
262	82	gga-miR-204	IDS	iduronate 2-sulfatase
263	82	gga-miR-204	NUP210	nucleoporin 210
264	82	gga-miR-204	ANAPC10	anaphase promoting complex subunit 10
265	82	gga-miR-204	MLF1	myeloid leukemia factor 1
266	82	gga-miR-204	FGF20	fibroblast growth factor 20
267	82	gga-miR-204	GABRA1	gamma-aminobutyric acid type A receptor alpha1 subunit
268	82	gga-miR-204	SH3BP5	SH3 domain binding protein 5
269	82	gga-miR-204	VGLL3	vestigial like family member 3
270	81	gga-miR-204	CAPN9	calpain 9
271	81	gga-miR-204	ATP10B	ATPase phospholipid transporting 10B (putative)
272	81	gga-miR-204	NTN4	netrin 4
273	81	gga-miR-204	SLC9A7	solute carrier family 9 member A7
274	81	gga-miR-204	GABRD	gamma-aminobutyric acid type A receptor delta subunit
275	81	gga-miR-204	ABL2	ABL proto-oncogene 2, non-receptor tyrosine kinase
276	81	gga-miR-204	ANKFY1	ankyrin repeat and FYVE domain containing 1
277	81	gga-miR-204	TROVE2	TROVE domain family member 2
278	81	gga-miR-204	KATNAL1	katanin catalytic subunit A1 like 1
279	81	gga-miR-204	CHN2	chimerin 2
280	81	gga-miR-204	RPS6KA3	ribosomal protein S6 kinase A3
281	81	gga-miR-204	LPCAT2	lysophosphatidylcholine acyltransferase 2
282	81	gga-miR-204	DLX1	distal-less homeobox 1
283	81	gga-miR-204	CCDC50	coiled-coil domain containing 50
284	81	gga-miR-204	ATRN	attractin
285	81	gga-miR-204	EZR	ezrin
286	81	gga-miR-204	ZFHX3	zinc finger homeobox 3
287	81	gga-miR-204	EXOSC10	exosome component 10
288	81	gga-miR-204	BTAF1	B-TFIID TATA-box binding protein associated factor 1
289	81	gga-miR-204	GEN1	GEN1, Holliday junction 5' flap endonuclease
290	81	gga-miR-204	SCNN1G	sodium channel epithelial 1 gamma subunit
291	80	gga-miR-204	MRPL3	mitochondrial ribosomal protein L3
292	80	gga-miR-204	PIAS1	protein inhibitor of activated STAT 1
293	80	gga-miR-204	EDKM	epidermal differentiation protein containing a KKLIQQ motif
294	80	gga-miR-204	SPRY3	sprouty RTK signaling antagonist 3
295	80	gga-miR-204	FAN1	FANCD2 and FANCI associated nuclease 1
296	80	gga-miR-204	OPRK1	opioid receptor kappa 1
297	80	gga-miR-204	RPS19BP1	ribosomal protein S19 binding protein 1
298	80	gga-miR-204	PTPRJ	protein tyrosine phosphatase, receptor type J
299	80	gga-miR-204	ONECUT1	one cut homeobox 1
300	80	gga-miR-204	GOSR1	golgi SNAP receptor complex member 1
301	80	gga-miR-204	ADRA2C	adrenoceptor alpha 2C
302	80	gga-miR-204	DNAJC11	DnaJ heat shock protein family (Hsp40) member C11
303	80	gga-miR-204	NFATC3	nuclear factor of activated T-cells 3
304	80	gga-miR-204	RBM24	RNA binding motif protein 24
305	80	gga-miR-204	WWC3	WWC family member 3
306	80	gga-miR-204	BLMH	bleomycin hydrolase
307	80	gga-miR-204	SMS	spermine synthase
308	80	gga-miR-204	TTBK2	tau tubulin kinase 2
309	80	gga-miR-204	PHEX	phosphate regulating endopeptidase homolog, X-linked
310	79	gga-miR-204	CCND2	cyclin D2
311	79	gga-miR-204	SPRED2	sprouty related EVH1 domain containing 2
312	79	gga-miR-204	GUCY1A2	guanylate cyclase 1 soluble subunit alpha 2
313	79	gga-miR-204	APPL1	adaptor protein, phosphotyrosine interacting with PH domain and leucine zipper 1
314	79	gga-miR-204	TRIP12	thyroid hormone receptor interactor 12
315	79	gga-miR-204	CLCN4	chloride voltage-gated channel 4
316	79	gga-miR-204	SULF1	sulfatase 1
317	79	gga-miR-204	TTC13	tetratricopeptide repeat domain 13
318	79	gga-miR-204	PISD	phosphatidylserine decarboxylase
319	79	gga-miR-204	SLC51B	solute carrier family 51 beta subunit
320	79	gga-miR-204	TMEM106C	transmembrane protein 106C
321	79	gga-miR-204	GPR89B	G protein-coupled receptor 89B
322	79	gga-miR-204	ARL3	ADP ribosylation factor like GTPase 3
323	79	gga-miR-204	NSD3	nuclear receptor binding SET domain protein 3
324	79	gga-miR-204	FBXO32	F-box protein 32
325	78	gga-miR-204	PRR5L	proline rich 5 like
326	78	gga-miR-204	TGFBR3	transforming growth factor beta receptor 3
327	78	gga-miR-204	ARFGAP1	ADP ribosylation factor GTPase activating protein 1
328	78	gga-miR-204	ALDH1A1	aldehyde dehydrogenase 1 family member A1
329	78	gga-miR-204	LRP2	LDL receptor related protein 2
330	78	gga-miR-204	CD93	CD93 molecule
331	78	gga-miR-204	FBXW7	F-box and WD repeat domain containing 7
332	78	gga-miR-204	DDX6	DEAD-box helicase 6
333	78	gga-miR-204	CRHR2	corticotropin releasing hormone receptor 2
334	78	gga-miR-204	TPRA1	transmembrane protein adipocyte associated 1
335	77	gga-miR-204	MTMR9	myotubularin related protein 9
336	77	gga-miR-204	RUNX1T1	RUNX1 translocation partner 1
337	77	gga-miR-204	ACOX3	acyl-CoA oxidase 3, pristanoyl
338	77	gga-miR-204	RCOR1	REST corepressor 1
339	77	gga-miR-204	ZNF365	zinc finger protein 365
340	77	gga-miR-204	TLN2	talin 2
341	77	gga-miR-204	VCAM1	vascular cell adhesion molecule 1
342	77	gga-miR-204	PIGZ	phosphatidylinositol glycan anchor biosynthesis class Z
343	77	gga-miR-204	SALL4	spalt like transcription factor 4
344	77	gga-miR-204	DSCAM	DS cell adhesion molecule
345	77	gga-miR-204	TAOK1	TAO kinase 1
346	77	gga-miR-204	SLC39A9	solute carrier family 39 member 9
347	77	gga-miR-204	CDH11	cadherin 11
348	77	gga-miR-204	MFSD1	major facilitator superfamily domain containing 1
349	77	gga-miR-204	MVB12B	multivesicular body subunit 12B
350	76	gga-miR-204	TET2	tet methylcytosine dioxygenase 2
351	76	gga-miR-204	MYO16	myosin XVI
352	76	gga-miR-204	DENND5B	DENN domain containing 5B
353	76	gga-miR-204	MTMR7	myotubularin related protein 7
354	76	gga-miR-204	C2CD2L	C2CD2 like
355	76	gga-miR-204	TNXB	tenascin XB
356	76	gga-miR-204	LRRTM1	leucine rich repeat transmembrane neuronal 1
357	76	gga-miR-204	ZBTB49	zinc finger and BTB domain containing 49
358	76	gga-miR-204	MMP16	matrix metallopeptidase 16
359	76	gga-miR-204	LPGAT1	lysophosphatidylglycerol acyltransferase 1
360	76	gga-miR-204	INPP4B	inositol polyphosphate-4-phosphatase type II B
361	76	gga-miR-204	GET4	golgi to ER traffic protein 4
362	76	gga-miR-204	CDCA4L	cell division cycle associated 4-like
363	76	gga-miR-204	PRTG	protogenin
364	76	gga-miR-204	HOOK3	hook microtubule tethering protein 3
365	76	gga-miR-204	OAZ2	ornithine decarboxylase antizyme 2
366	76	gga-miR-204	DNAL1	dynein axonemal light chain 1
367	75	gga-miR-204	SASH1	SAM and SH3 domain containing 1
368	75	gga-miR-204	GRB14	growth factor receptor bound protein 14
369	75	gga-miR-204	ZMAT5	zinc finger matrin-type 5
370	75	gga-miR-204	PFKFB4L	6-phosphofructo-2-kinase/fructose-2,6-biphosphatase 4-like
371	75	gga-miR-204	RCN2	reticulocalbin 2
372	75	gga-miR-204	SPTY2D1	SPT2 chromatin protein domain containing 1
373	75	gga-miR-204	ZDHHC17	zinc finger DHHC-type containing 17
374	75	gga-miR-204	ABLIM1	actin binding LIM protein 1
375	75	gga-miR-204	CCDC92B	coiled-coil domain containing 92B
376	75	gga-miR-204	SPIN1Z	spindlin 1-Z
377	75	gga-miR-204	ERC1	ELKS/RAB6-interacting/CAST family member 1
378	75	gga-miR-204	DIO2	iodothyronine deiodinase 2
379	75	gga-miR-204	PNRC2	proline rich nuclear receptor coactivator 2
380	75	gga-miR-204	FAM172A	family with sequence similarity 172 member A
381	75	gga-miR-204	SOX21	SRY-box 21
382	75	gga-miR-204	AGPAT2	1-acylglycerol-3-phosphate O-acyltransferase 2
383	75	gga-miR-204	LYG2	lysozyme g2
384	75	gga-miR-204	GANC	glucosidase alpha, neutral C
385	75	gga-miR-204	LRRN4	leucine rich repeat neuronal 4
386	75	gga-miR-204	ZDHHC12	zinc finger DHHC-type containing 12
387	75	gga-miR-204	ITPRIP	inositol 1,4,5-trisphosphate receptor interacting protein
388	75	gga-miR-204	AKR1A1	aldo-keto reductase family 1 member A1
389	74	gga-miR-204	OLFM1	olfactomedin 1
390	74	gga-miR-204	SOX13	SRY-box 13
391	74	gga-miR-204	SOCS6	suppressor of cytokine signaling 6
392	74	gga-miR-204	POU3F3	POU class 3 homeobox 3
393	74	gga-miR-204	TFAP2A	transcription factor AP-2 alpha
394	74	gga-miR-204	MAP4K5	mitogen-activated protein kinase kinase kinase kinase 5
395	74	gga-miR-204	EMB	embigin
396	74	gga-miR-204	RAB11FIP3	RAB11 family interacting protein 3
397	74	gga-miR-204	MBOAT2	membrane bound O-acyltransferase domain containing 2
398	74	gga-miR-204	FAM46A	family with sequence similarity 46 member A
399	74	gga-miR-204	ZBTB44	zinc finger and BTB domain containing 44
400	74	gga-miR-204	PIGF	phosphatidylinositol glycan anchor biosynthesis class F
401	74	gga-miR-204	PDCD4	programmed cell death 4
402	74	gga-miR-204	FRMPD4	FERM and PDZ domain containing 4
403	74	gga-miR-204	LGR4	leucine rich repeat containing G protein-coupled receptor 4
404	74	gga-miR-204	SEC61A2	Sec61 translocon alpha 2 subunit
405	74	gga-miR-204	C9H3orf58	chromosome 9 C3orf58 homolog
406	74	gga-miR-204	ECE1	endothelin converting enzyme 1
407	74	gga-miR-204	TMEFF1	transmembrane protein with EGF-like and two follistatin-like domains 1
408	74	gga-miR-204	MCUR1	mitochondrial calcium uniporter regulator 1
409	74	gga-miR-204	SLCO5A1	solute carrier organic anion transporter family member 5A1
410	74	gga-miR-204	ARL15	ADP ribosylation factor like GTPase 15
411	74	gga-miR-204	GPD2	glycerol-3-phosphate dehydrogenase 2
412	74	gga-miR-204	PXDN	peroxidasin
413	74	gga-miR-204	PTDSS2	phosphatidylserine synthase 2
414	74	gga-miR-204	TMEM41B	transmembrane protein 41B
415	74	gga-miR-204	USP3	ubiquitin specific peptidase 3
416	74	gga-miR-204	FBXO45	F-box protein 45
417	74	gga-miR-204	NEXMIF	neurite extension and migration factor
418	73	gga-miR-204	LPAR1	lysophosphatidic acid receptor 1
419	73	gga-miR-204	NSUN3	NOP2/Sun RNA methyltransferase family member 3
420	73	gga-miR-204	RIMKLB	ribosomal modification protein rimK like family member B
421	73	gga-miR-204	HMGCR	3-hydroxy-3-methylglutaryl-CoA reductase
422	73	gga-miR-204	TOM1L2	target of myb1 like 2 membrane trafficking protein
423	73	gga-miR-204	MAN1A1	mannosidase alpha class 1A member 1
424	73	gga-miR-204	GPR63	G protein-coupled receptor 63
425	73	gga-miR-204	NRIP1	nuclear receptor interacting protein 1
426	73	gga-miR-204	TMEM164	transmembrane protein 164
427	73	gga-miR-204	AP2B1	adaptor related protein complex 2 subunit beta 1
428	73	gga-miR-204	BCAT1	branched chain amino acid transaminase 1
429	73	gga-miR-204	LRRC66	leucine rich repeat containing 66
430	73	gga-miR-204	BLEC1	C-type lectin-like receptor 1
431	73	gga-miR-204	TMEM86A	transmembrane protein 86A
432	73	gga-miR-204	TMEM163	transmembrane protein 163
433	72	gga-miR-204	CORO1C	coronin 1C
434	72	gga-miR-204	JAG2	jagged 2
435	72	gga-miR-204	MRPS7	mitochondrial ribosomal protein S7
436	72	gga-miR-204	SLC13A4	solute carrier family 13 member 4
437	72	gga-miR-204	MAP3K10	mitogen-activated protein kinase kinase kinase 10
438	72	gga-miR-204	CDH22	cadherin 22
439	72	gga-miR-204	MATN1	matrilin 1, cartilage matrix protein
440	72	gga-miR-204	BCLAF3	BCLAF1 and THRAP3 family member 3
441	72	gga-miR-204	CYSLTR2	cysteinyl leukotriene receptor 2
442	72	gga-miR-204	GRPEL2	GrpE like 2, mitochondrial
443	72	gga-miR-204	EPS8L2	EPS8 like 2
444	72	gga-miR-204	FAM102A	family with sequence similarity 102 member A
445	72	gga-miR-204	CSTF3	cleavage stimulation factor subunit 3
446	72	gga-miR-204	NRXN1	neurexin 1
447	72	gga-miR-204	PRKD1	protein kinase D1
448	72	gga-miR-204	ZNRF3	zinc and ring finger 3
449	72	gga-miR-204	ONECUT3	one cut homeobox 3
450	72	gga-miR-204	PRDM10	PR domain 10
451	72	gga-miR-204	LOC101747869	myb-related transcription factor, partner of profilin-like
452	72	gga-miR-204	LOC422171	Rho GTPase activating protein 20-like
453	72	gga-miR-204	GPR19	G protein-coupled receptor 19
454	72	gga-miR-204	FCHSD2	FCH and double SH3 domains 2
455	72	gga-miR-204	GBF1	golgi brefeldin A resistant guanine nucleotide exchange factor 1
456	72	gga-miR-204	TBX15	T-box 15
457	71	gga-miR-204	LOC107054090	uncharacterized LOC107054090
458	71	gga-miR-204	RAB24	RAB24, member RAS oncogene family
459	71	gga-miR-204	CAPN6	calpain 6
460	71	gga-miR-204	BRAF	B-Raf proto-oncogene, serine/threonine kinase
461	71	gga-miR-204	ELMOD2	ELMO domain containing 2
462	71	gga-miR-204	JOSD1	Josephin domain containing 1
463	71	gga-miR-204	LOC770271	uncharacterized LOC770271
464	71	gga-miR-204	ISL1	ISL LIM homeobox 1
465	71	gga-miR-204	RNF150	ring finger protein 150
466	71	gga-miR-204	CTSC	cathepsin C
467	71	gga-miR-204	HEBP1	heme binding protein 1
468	71	gga-miR-204	TBCEL	tubulin folding cofactor E like
469	71	gga-miR-204	LMTK2	lemur tyrosine kinase 2
470	71	gga-miR-204	ZMIZ1	zinc finger MIZ-type containing 1
471	71	gga-miR-204	RASGEF1A	RasGEF domain family member 1A
472	71	gga-miR-204	PLXNA2	plexin A2
473	70	gga-miR-204	SRSF5A	serine/arginine-rich splicing factor 5a
474	70	gga-miR-204	KLC1	kinesin light chain 1
475	70	gga-miR-204	GPER1	G protein-coupled estrogen receptor 1
476	70	gga-miR-204	TERF1	telomeric repeat binding factor 1
477	70	gga-miR-204	KIF2A	kinesin heavy chain member 2A
478	70	gga-miR-204	RAB33B	RAB33B, member RAS oncogene family
479	70	gga-miR-204	GFPT2	glutamine-fructose-6-phosphate transaminase 2
480	70	gga-miR-204	GRIN2B	glutamate ionotropic receptor NMDA type subunit 2B
481	70	gga-miR-204	SDR42E2	short chain dehydrogenase/reductase family 42E, member 2
482	70	gga-miR-204	PCSK5	proprotein convertase subtilisin/kexin type 5
483	70	gga-miR-204	NOX3	NADPH oxidase 3
484	70	gga-miR-204	HVCN1	hydrogen voltage gated channel 1
485	70	gga-miR-204	SMAD9	SMAD family member 9
486	70	gga-miR-204	LOC427545	histamine H3 receptor-like
487	70	gga-miR-204	VASH1	vasohibin 1
488	70	gga-miR-204	KTN1	kinectin 1
489	69	gga-miR-204	STON2	stonin 2
490	69	gga-miR-204	MALSU1	mitochondrial assembly of ribosomal large subunit 1
491	69	gga-miR-204	LGI2	leucine rich repeat LGI family member 2
492	69	gga-miR-204	SLC35B3	solute carrier family 35 member B3
493	69	gga-miR-204	WSCD1	WSC domain containing 1
494	69	gga-miR-204	FNBP1L	formin binding protein 1 like
495	69	gga-miR-204	KCNT2	potassium sodium-activated channel subfamily T member 2
496	69	gga-miR-204	NDST3	N-deacetylase and N-sulfotransferase 3
497	69	gga-miR-204	CACNB2	calcium voltage-gated channel auxiliary subunit beta 2
498	69	gga-miR-204	BHLHE22	basic helix-loop-helix family member e22
499	69	gga-miR-204	GRIK4	glutamate ionotropic receptor kainate type subunit 4
500	69	gga-miR-204	MEIS2	Meis homeobox 2
501	69	gga-miR-204	RPRD1B	regulation of nuclear pre-mRNA domain containing 1B
502	69	gga-miR-204	ASXL2	ASXL transcriptional regulator 2
503	69	gga-miR-204	PAN3	poly(A) specific ribonuclease subunit PAN3
504	69	gga-miR-204	ZNF280D	zinc finger protein 280D
505	69	gga-miR-204	AKAP1	A-kinase anchoring protein 1
506	69	gga-miR-204	WNT5B	Wnt family member 5B
507	69	gga-miR-204	TGM4	transglutaminase 4
508	69	gga-miR-204	CIT	citron rho-interacting serine/threonine kinase
509	68	gga-miR-204	TUB	tubby bipartite transcription factor
510	68	gga-miR-204	PNLDC1	PARN like, ribonuclease domain containing 1
511	68	gga-miR-204	SLC12A8	solute carrier family 12 member 8
512	68	gga-miR-204	GLMP	glycosylated lysosomal membrane protein
513	68	gga-miR-204	MCU	mitochondrial calcium uniporter
514	68	gga-miR-204	LARP4B	La ribonucleoprotein domain family member 4B
515	68	gga-miR-204	KCNH1	potassium voltage-gated channel subfamily H member 1
516	68	gga-miR-204	LMBR1L	limb development membrane protein 1 like
517	68	gga-miR-204	RBM33	RNA binding motif protein 33
518	68	gga-miR-204	LRRC49	leucine rich repeat containing 49
519	68	gga-miR-204	KLC4	kinesin light chain 4
520	68	gga-miR-204	SERINC2	serine incorporator 2
521	68	gga-miR-204	RAD51AP1	RAD51 associated protein 1
522	68	gga-miR-204	WNT9B	Wnt family member 9B
523	68	gga-miR-204	CBX6	chromobox 6
524	68	gga-miR-204	ERG	ERG, ETS transcription factor
525	68	gga-miR-204	UBE3A	ubiquitin protein ligase E3A
526	67	gga-miR-204	SLC38A9	solute carrier family 38 member 9
527	67	gga-miR-204	GPX8	glutathione peroxidase 8 (putative)
528	67	gga-miR-204	LDB3	LIM domain binding 3
529	67	gga-miR-204	GLRB	glycine receptor beta
530	67	gga-miR-204	ARHGEF38	Rho guanine nucleotide exchange factor 38
531	67	gga-miR-204	LOC107049447	uncharacterized LOC107049447
532	67	gga-miR-204	CDC123	cell division cycle 123
533	67	gga-miR-204	RHPN1	rhophilin Rho GTPase binding protein 1
534	67	gga-miR-204	RHBDL3	rhomboid like 3
535	67	gga-miR-204	TMEM184A	transmembrane protein 184A
536	67	gga-miR-204	KBTBD13	kelch repeat and BTB domain containing 13
537	67	gga-miR-204	WASHC4	WASH complex subunit 4
538	67	gga-miR-204	DUSP27	dual specificity phosphatase 27 (putative)
539	67	gga-miR-204	CLRN3	clarin 3
540	67	gga-miR-204	DUSP23	dual specificity phosphatase 23
541	67	gga-miR-204	NEBL	nebulette
542	67	gga-miR-204	CRB2	crumbs 2, cell polarity complex component
543	67	gga-miR-204	KIAA0319L	KIAA0319 like
544	67	gga-miR-204	USP46	ubiquitin specific peptidase 46
545	67	gga-miR-204	TNFSF4	tumor necrosis factor superfamily member 4
546	67	gga-miR-204	RAP1B	RAP1B, member of RAS oncogene family
547	66	gga-miR-204	CTNS	cystinosin, lysosomal cystine transporter
548	66	gga-miR-204	ZDHHC3	zinc finger DHHC-type containing 3
549	66	gga-miR-204	DECR1	2,4-dienoyl-CoA reductase 1
550	66	gga-miR-204	SLC25A22	solute carrier family 25 member 22
551	66	gga-miR-204	DNAH12	dynein, axonemal, heavy chain 12
552	66	gga-miR-204	PRR35	proline rich 35
553	66	gga-miR-204	PEMT	phosphatidylethanolamine N-methyltransferase
554	66	gga-miR-204	BICDL1	BICD family like cargo adaptor 1
555	66	gga-miR-204	SELENBP1L3	selenium-binding protein 1-like 3
556	66	gga-miR-204	SLC35F3	solute carrier family 35 member F3
557	66	gga-miR-204	ASB9	ankyrin repeat and SOCS box containing 9
558	66	gga-miR-204	TRAM2	translocation associated membrane protein 2
559	66	gga-miR-204	NHLRC3	NHL repeat containing 3
560	66	gga-miR-204	AGBL4	ATP/GTP binding protein like 4
561	66	gga-miR-204	PAK3	p21 (RAC1) activated kinase 3
562	66	gga-miR-204	TFCP2L1	transcription factor CP2 like 1
563	66	gga-miR-204	MOB4	MOB family member 4, phocein
564	66	gga-miR-204	SKI	SKI proto-oncogene
565	66	gga-miR-204	LOC429098	fatty-acid amide hydrolase 1-like
566	66	gga-miR-204	KCNK9	potassium two pore domain channel subfamily K member 9
567	65	gga-miR-204	TTL	tubulin tyrosine ligase
568	65	gga-miR-204	KCTD5	potassium channel tetramerization domain containing 5
569	65	gga-miR-204	LRRTM3	leucine rich repeat transmembrane neuronal 3
570	65	gga-miR-204	NAGA	alpha-N-acetylgalactosaminidase
571	65	gga-miR-204	SFMBT1	Scm-like with four mbt domains 1
572	65	gga-miR-204	VIPR1	vasoactive intestinal peptide receptor 1
573	65	gga-miR-204	TANC2	tetratricopeptide repeat, ankyrin repeat and coiled-coil containing 2
574	65	gga-miR-204	ING5	inhibitor of growth family member 5
575	65	gga-miR-204	C9ORF58	allograft inflammatory factor 1-like
576	65	gga-miR-204	TMOD2	tropomodulin 2
577	65	gga-miR-204	PTPRD	protein tyrosine phosphatase, receptor type D
578	65	gga-miR-204	SPECC1	sperm antigen with calponin homology and coiled-coil domains 1
579	65	gga-miR-204	PRELP	proline and arginine rich end leucine rich repeat protein
580	65	gga-miR-204	HIVEP3	human immunodeficiency virus type I enhancer binding protein 3
581	65	gga-miR-204	SLC26A1	solute carrier family 26 member 1
582	65	gga-miR-204	GOPC	golgi associated PDZ and coiled-coil motif containing
583	65	gga-miR-204	MUT	methylmalonyl-CoA mutase
584	65	gga-miR-204	GZF1	GDNF inducible zinc finger protein 1
585	65	gga-miR-204	PHKB	phosphorylase kinase regulatory subunit beta
586	65	gga-miR-204	CLMN	calmin
587	65	gga-miR-204	HEATR5B	HEAT repeat containing 5B
588	65	gga-miR-204	POMC	proopiomelanocortin
589	65	gga-miR-204	KHDRBS3	KH RNA binding domain containing, signal transduction associated 3
590	65	gga-miR-204	IDNK	IDNK, gluconokinase
591	65	gga-miR-204	UBA2	ubiquitin like modifier activating enzyme 2
592	65	gga-miR-204	TBC1D14	TBC1 domain family member 14
593	64	gga-miR-204	SIPA1L2	signal induced proliferation associated 1 like 2
594	64	gga-miR-204	SDHA	succinate dehydrogenase complex flavoprotein subunit A
595	64	gga-miR-204	KLF3	Kruppel-like factor 3 (basic)
596	64	gga-miR-204	GPC1	glypican 1
597	64	gga-miR-204	EGLN3	egl-9 family hypoxia inducible factor 3
598	64	gga-miR-204	TMX4	thioredoxin related transmembrane protein 4
599	64	gga-miR-204	ANAPC4	anaphase promoting complex subunit 4
600	64	gga-miR-204	CACNA2D2	calcium voltage-gated channel auxiliary subunit alpha2delta 2
601	64	gga-miR-204	FSTL1	follistatin like 1
602	64	gga-miR-204	LRRFIP1	LRR binding FLII interacting protein 1
603	64	gga-miR-204	UBR3	ubiquitin protein ligase E3 component n-recognin 3 (putative)
604	64	gga-miR-204	SGO1	shugoshin 1
605	64	gga-miR-204	BRMS1L	BRMS1 like transcriptional repressor
606	64	gga-miR-204	CLDN1	claudin 1
607	64	gga-miR-204	DENND5A	DENN domain containing 5A
608	64	gga-miR-204	PIP4P2	phosphatidylinositol-4,5-bisphosphate 4-phosphatase 2
609	64	gga-miR-204	FANCL	FA complementation group L
610	64	gga-miR-204	2020-09-05	septin 5
611	64	gga-miR-204	IRF2BP2	interferon regulatory factor 2 binding protein 2
612	63	gga-miR-204	MCF2L	MCF.2 cell line derived transforming sequence like
613	63	gga-miR-204	SMIM19	small integral membrane protein 19
614	63	gga-miR-204	HNMT	histamine N-methyltransferase
615	63	gga-miR-204	ALOX5	arachidonate 5-lipoxygenase
616	63	gga-miR-204	SLC24A2	solute carrier family 24 member 2
617	63	gga-miR-204	ACER3	alkaline ceramidase 3
618	63	gga-miR-204	RPP40	ribonuclease P/MRP subunit p40
619	63	gga-miR-204	SYT14	synaptotagmin 14
620	63	gga-miR-204	ABHD18	abhydrolase domain containing 18
621	63	gga-miR-204	C8H14ORF80	chromosome 8 open reading frame, human C14orf80
622	63	gga-miR-204	ZBTB34	zinc finger and BTB domain containing 34
623	63	gga-miR-204	MACC1	MACC1, MET transcriptional regulator
624	63	gga-miR-204	GLDN	gliomedin
625	63	gga-miR-204	TNFSF10	tumor necrosis factor superfamily member 10
626	63	gga-miR-204	FAM126A	family with sequence similarity 126 member A
627	63	gga-miR-204	BRD1	bromodomain containing 1
628	63	gga-miR-204	PQLC3	PQ loop repeat containing 3
629	63	gga-miR-204	AFDN	afadin, adherens junction formation factor
630	63	gga-miR-204	RUNDC3B	RUN domain containing 3B
631	63	gga-miR-204	ZMAT4	zinc finger matrin-type 4
632	63	gga-miR-204	LOC107055219	uncharacterized LOC107055219
633	63	gga-miR-204	KDSR	3-ketodihydrosphingosine reductase
634	63	gga-miR-204	KIAA1644	KIAA1644
635	63	gga-miR-204	DYRK3	dual specificity tyrosine phosphorylation regulated kinase 3
636	63	gga-miR-204	AASS	aminoadipate-semialdehyde synthase
637	63	gga-miR-204	CBS	cystathionine-beta-synthase
638	63	gga-miR-204	ANGEL1	angel homolog 1
639	63	gga-miR-204	MFSD10	major facilitator superfamily domain containing 10
640	62	gga-miR-204	C20H20ORF85	chromosome 20 open reading frame, human C20orf85
641	62	gga-miR-204	TPM3	tropomyosin 3
642	62	gga-miR-204	EML5	echinoderm microtubule associated protein like 5
643	62	gga-miR-204	GGACT	gamma-glutamylamine cyclotransferase
644	62	gga-miR-204	GUSB	glucuronidase beta
645	62	gga-miR-204	SLC2A13	solute carrier family 2 member 13
646	62	gga-miR-204	ARRDC3	arrestin domain containing 3
647	62	gga-miR-204	IL1RL2	interleukin 1 receptor-like 2
648	62	gga-miR-204	RAPGEF4	Rap guanine nucleotide exchange factor 4
649	62	gga-miR-204	TNFSF13B	TNF superfamily member 13b
650	62	gga-miR-204	NEO1	neogenin 1
651	62	gga-miR-204	GNPDA1	glucosamine-6-phosphate deaminase 1
652	62	gga-miR-204	ARHGEF33	Rho guanine nucleotide exchange factor 33
653	62	gga-miR-204	GGT1	gamma-glutamyltransferase 1
654	62	gga-miR-204	PPP1R3B	protein phosphatase 1 regulatory subunit 3B
655	62	gga-miR-204	RSPH14	radial spoke head 14 homolog
656	62	gga-miR-204	ANKRD6	ankyrin repeat domain 6
657	62	gga-miR-204	CANX	calnexin
658	62	gga-miR-204	STOML3	stomatin like 3
659	62	gga-miR-204	DIRC2	disrupted in renal carcinoma 2
660	62	gga-miR-204	PDE3A	phosphodiesterase 3A
661	62	gga-miR-204	ARHGEF7	Rho guanine nucleotide exchange factor 7
662	62	gga-miR-204	MIA2	melanoma inhibitory activity 2
663	61	gga-miR-204	INPP4A	inositol polyphosphate-4-phosphatase type I A
664	61	gga-miR-204	MRVI1	murine retrovirus integration site 1 homolog
665	61	gga-miR-204	ALDH6A1	aldehyde dehydrogenase 6 family member A1
666	61	gga-miR-204	RAPGEF5	Rap guanine nucleotide exchange factor 5
667	61	gga-miR-204	BNIP1	BCL2 interacting protein 1
668	61	gga-miR-204	CPED1	cadherin-like and PC-esterase domain containing 1
669	61	gga-miR-204	SLC6A12	solute carrier family 6 member 12
670	61	gga-miR-204	POMGNT1	protein O-linked mannose N-acetylglucosaminyltransferase 1 (beta 1,2-)
671	61	gga-miR-204	ZC3H7B	zinc finger CCCH-type containing 7B
672	61	gga-miR-204	RASL11AL	ras-like protein family member 11A-like
673	61	gga-miR-204	VAT1	vesicle amine transport 1
674	61	gga-miR-204	ELFN1	extracellular leucine rich repeat and fibronectin type III domain containing 1
675	61	gga-miR-204	CCND1	cyclin D1
676	61	gga-miR-204	CCNJ	cyclin J
677	61	gga-miR-204	CA10	carbonic anhydrase 10
678	61	gga-miR-204	FAM151B	family with sequence similarity 151 member B
679	61	gga-miR-204	FER	fer (fps/fes related) tyrosine kinase
680	61	gga-miR-204	LOC101752260	uncharacterized LOC101752260
681	61	gga-miR-204	CA8	carbonic anhydrase 8
682	61	gga-miR-204	ARHGAP6	Rho GTPase activating protein 6
683	60	gga-miR-204	KCNQ5	potassium voltage-gated channel subfamily Q member 5
684	60	gga-miR-204	CBLN2	cerebellin 2 precursor
685	60	gga-miR-204	GNB1L	G protein subunit beta 1 like
686	60	gga-miR-204	COMMD10	COMM domain containing 10
687	60	gga-miR-204	CHCHD5	coiled-coil-helix-coiled-coil-helix domain containing 5
688	60	gga-miR-204	OLFR1019L1	olfactory receptor 1009-like 1
689	60	gga-miR-204	FOXRED2	FAD dependent oxidoreductase domain containing 2
690	60	gga-miR-204	WBSCR17	Williams-Beuren syndrome chromosome region 17
691	60	gga-miR-204	DESI2	desumoylating isopeptidase 2
692	60	gga-miR-204	HSF5	heat shock transcription factor 5
693	60	gga-miR-204	TMEM63C	transmembrane protein 63C
694	60	gga-miR-204	CYP2C23a	cytochrome P450, family 2, subfamily C, polypeptide 23a
695	60	gga-miR-204	KIF1C	kinesin family member 1C
696	60	gga-miR-204	FAM13C	family with sequence similarity 13 member C
697	60	gga-miR-204	FAM117B	family with sequence similarity 117 member B
698	60	gga-miR-204	RNMT	RNA guanine-7 methyltransferase
699	60	gga-miR-204	PFKFB2	6-phosphofructo-2-kinase/fructose-2,6-biphosphatase 2
700	60	gga-miR-204	PBLD	phenazine biosynthesis like protein domain containing
701	60	gga-miR-204	APCDD1	APC down-regulated 1
702	59	gga-miR-204	GAPVD1	GTPase activating protein and VPS9 domains 1
703	59	gga-miR-204	ZNF319	zinc finger protein 319
704	59	gga-miR-204	KCNJ6	potassium voltage-gated channel subfamily J member 6
705	59	gga-miR-204	FGF10	fibroblast growth factor 10
706	59	gga-miR-204	SULT	sulfotransferase
707	59	gga-miR-204	CIB3	calcium and integrin binding family member 3
708	59	gga-miR-204	GPAT3	glycerol-3-phosphate acyltransferase 3
709	59	gga-miR-204	CEP85L	centrosomal protein 85 like
710	59	gga-miR-204	WDR26	WD repeat domain 26
711	59	gga-miR-204	CZH9ORF3	chromosome Z open reading frame, human C9orf3
712	59	gga-miR-204	ELL	elongation factor for RNA polymerase II
713	59	gga-miR-204	DNTT	DNA nucleotidylexotransferase
714	59	gga-miR-204	LCMT2	leucine carboxyl methyltransferase 2
715	59	gga-miR-204	NDUFAF7	NADH:ubiquinone oxidoreductase complex assembly factor 7
716	59	gga-miR-204	PRKG1	protein kinase cGMP-dependent 1
717	59	gga-miR-204	LOC101751539	uncharacterized LOC101751539
718	59	gga-miR-204	UBN1	ubinuclein 1
719	59	gga-miR-204	PPP4R3B	protein phosphatase 4 regulatory subunit 3B
720	59	gga-miR-204	ARHGEF3	Rho guanine nucleotide exchange factor 3
721	59	gga-miR-204	LOC107053163	uncharacterized LOC107053163
722	59	gga-miR-204	ARHGAP26	Rho GTPase activating protein 26
723	59	gga-miR-204	OXCT1	3-oxoacid CoA-transferase 1
724	58	gga-miR-204	RAP1GAP2	RAP1 GTPase activating protein 2
725	58	gga-miR-204	GORASP1	golgi reassembly stacking protein 1
726	58	gga-miR-204	ATP6V1C1	ATPase H+ transporting V1 subunit C1
727	58	gga-miR-204	TPD52L1	tumor protein D52 like 1
728	58	gga-miR-204	RAPGEF2	Rap guanine nucleotide exchange factor 2
729	58	gga-miR-204	FAM107A	family with sequence similarity 107 member A
730	58	gga-miR-204	TM2D1	TM2 domain containing 1
731	58	gga-miR-204	LOC101748113	zinc finger matrin-type protein 1-like
732	58	gga-miR-204	ATP8A1	ATPase phospholipid transporting 8A1
733	58	gga-miR-204	BYSL	bystin like
734	58	gga-miR-204	HDAC9	histone deacetylase 9
735	58	gga-miR-204	APPBP2	amyloid beta precursor protein binding protein 2
736	58	gga-miR-204	C14orf132	chromosome 14 open reading frame 132
737	58	gga-miR-204	ARL13A	ADP ribosylation factor like GTPase 13A
738	58	gga-miR-204	NUDCD2	NudC domain containing 2
739	58	gga-miR-204	MICU2	mitochondrial calcium uptake 2
740	58	gga-miR-204	FYCO1	FYVE and coiled-coil domain containing 1
741	58	gga-miR-204	CECR5L	cat eye syndrome chromosome region, candidate 5-like
742	58	gga-miR-204	LOC107055215	uncharacterized LOC107055215
743	58	gga-miR-204	C11orf97	chromosome 11 open reading frame 97
744	58	gga-miR-204	DENND1B	DENN domain containing 1B
745	57	gga-miR-204	2020-09-06	septin 6
746	57	gga-miR-204	KIAA0930	KIAA0930
747	57	gga-miR-204	CPLX2	complexin 2
748	57	gga-miR-204	SLIT3	slit guidance ligand 3
749	57	gga-miR-204	TP53TG5	TP53 target 5
750	57	gga-miR-204	GSDME	gasdermin E
751	57	gga-miR-204	PTPRG	protein tyrosine phosphatase, receptor type G
752	57	gga-miR-204	ACSS2	acyl-CoA synthetase short-chain family member 2
753	57	gga-miR-204	AUH	AU RNA binding methylglutaconyl-CoA hydratase
754	57	gga-miR-204	FAM105A	family with sequence similarity 105 member A
755	57	gga-miR-204	KIF1BP	KIF1 binding protein
756	57	gga-miR-204	ELAVL2	ELAV like RNA binding protein 2
757	57	gga-miR-204	HSPA2	heat shock 70kDa protein 2
758	57	gga-miR-204	MIB1	mindbomb E3 ubiquitin protein ligase 1
759	57	gga-miR-204	CFAP97	cilia and flagella associated protein 97
760	57	gga-miR-204	LOC100857745	Transmembrane protein 271
761	57	gga-miR-204	LOC107054228	pre-mRNA-splicing factor CWC22 homolog
762	57	gga-miR-204	NOX4	NADPH oxidase 4
763	56	gga-miR-204	ZFYVE28	zinc finger FYVE-type containing 28
764	56	gga-miR-204	LOC101749773	Krueppel-like factor 8-like
765	56	gga-miR-204	LOC107052933	translation initiation factor IF-2-like
766	56	gga-miR-204	LOC101750872	Ig heavy chain V region C3-like
767	56	gga-miR-204	RNF138	ring finger protein 138
768	56	gga-miR-204	RHOJ	ras homolog family member J
769	56	gga-miR-204	RUBCN	RUN and cysteine rich domain containing beclin 1 interacting protein
770	56	gga-miR-204	MICAL2	microtubule associated monooxygenase, calponin and LIM domain containing 2
771	56	gga-miR-204	SBNO2	strawberry notch homolog 2
772	56	gga-miR-204	KCNB2	potassium voltage-gated channel subfamily B member 2
773	56	gga-miR-204	PARP14	poly(ADP-ribose) polymerase family member 14
774	56	gga-miR-204	MAP6D1	MAP6 domain containing 1
775	56	gga-miR-204	SLC1A2	solute carrier family 1 member 2
776	56	gga-miR-204	IGFALS	insulin like growth factor binding protein acid labile subunit
777	56	gga-miR-204	ANKRD22	ankyrin repeat domain 22
778	56	gga-miR-204	TBC1D9	TBC1 domain family member 9
779	56	gga-miR-204	P2RX4	purinergic receptor P2X 4
780	56	gga-miR-204	FBXL17	F-box and leucine rich repeat protein 17
781	56	gga-miR-204	LRP4	LDL receptor related protein 4
782	56	gga-miR-204	GPR132	G protein-coupled receptor 132
783	56	gga-miR-204	WEE1	WEE1 G2 checkpoint kinase
784	55	gga-miR-204	SNX8	sorting nexin 8
785	55	gga-miR-204	SKA3	spindle and kinetochore associated complex subunit 3
786	55	gga-miR-204	MPP3	membrane palmitoylated protein 3
787	55	gga-miR-204	CLDN34	claudin 34
788	55	gga-miR-204	ZNF384	zinc finger protein 384
789	55	gga-miR-204	TFIP11	tuftelin interacting protein 11
790	55	gga-miR-204	CAVIN2	caveolae associated protein 2
791	55	gga-miR-204	MYCT1	MYC target 1
792	55	gga-miR-204	KCNQ2	potassium voltage-gated channel subfamily Q member 2
793	55	gga-miR-204	LOC101750889	platelet glycoprotein Ib alpha chain-like
794	55	gga-miR-204	KIAA0907	KIAA0907
795	55	gga-miR-204	FMN1	formin 1
796	55	gga-miR-204	GABRG2	gamma-aminobutyric acid type A receptor gamma2 subunit
797	55	gga-miR-204	MAN1B1	mannosidase alpha class 1B member 1
798	55	gga-miR-204	HCN1	hyperpolarization activated cyclic nucleotide gated potassium channel 1
799	55	gga-miR-204	CMTM4	CKLF like MARVEL transmembrane domain containing 4
800	55	gga-miR-204	ARSJ	arylsulfatase family member J
801	54	gga-miR-204	BTF3L4	basic transcription factor 3 like 4
802	54	gga-miR-204	DPY19L3	dpy-19 like C-mannosyltransferase 3
803	54	gga-miR-204	GABRG1	gamma-aminobutyric acid type A receptor gamma1 subunit
804	54	gga-miR-204	GRIA1	glutamate ionotropic receptor AMPA type subunit 1
805	54	gga-miR-204	CSNK2A2	casein kinase 2 alpha 2
806	54	gga-miR-204	BCL9L	B-cell CLL/lymphoma 9-like
807	54	gga-miR-204	BBS9	Bardet-Biedl syndrome 9
808	54	gga-miR-204	TSPAN5	tetraspanin 5
809	54	gga-miR-204	EBAG9	estrogen receptor binding site associated, antigen, 9
810	54	gga-miR-204	STOX2	storkhead box 2
811	54	gga-miR-204	OTUD7A	OTU deubiquitinase 7A
812	54	gga-miR-204	CCSER1	coiled-coil serine rich protein 1
813	54	gga-miR-204	CHIC2	cysteine rich hydrophobic domain 2
814	54	gga-miR-204	AFF1	AF4/FMR2 family member 1
815	54	gga-miR-204	TDRD9	tudor domain containing 9
816	54	gga-miR-204	ARC	activity regulated cytoskeleton associated protein
817	54	gga-miR-204	RICTOR	RPTOR independent companion of MTOR complex 2
818	54	gga-miR-204	RHOV	ras homolog family member V
819	54	gga-miR-204	TAB2	TGF-beta activated kinase 1 (MAP3K7) binding protein 2
820	54	gga-miR-204	CDKN1B	cyclin dependent kinase inhibitor 1B
821	54	gga-miR-204	ZMYND12	zinc finger MYND-type containing 12
822	54	gga-miR-204	RERGL	RERG like
823	54	gga-miR-204	KCNS3	potassium voltage-gated channel modifier subfamily S member 3
824	54	gga-miR-204	SCRG1	stimulator of chondrogenesis 1
825	54	gga-miR-204	SAMD12	sterile alpha motif domain containing 12
826	54	gga-miR-204	VWA5A	von Willebrand factor A domain containing 5A
827	53	gga-miR-204	CDC73	cell division cycle 73
828	53	gga-miR-204	TBC1D1	TBC1 domain family member 1
829	53	gga-miR-204	QSOX2	quiescin sulfhydryl oxidase 2
830	53	gga-miR-204	PIP4K2B	phosphatidylinositol-5-phosphate 4-kinase type 2 beta
831	53	gga-miR-204	COL21A1	collagen type XXI alpha 1 chain
832	53	gga-miR-204	PURA	purine rich element binding protein A
833	53	gga-miR-204	CLCN6	chloride voltage-gated channel 6
834	53	gga-miR-204	P3H2	prolyl 3-hydroxylase 2
835	53	gga-miR-204	RNF180	ring finger protein 180
836	53	gga-miR-204	SLC40A1	solute carrier family 40 member 1
837	53	gga-miR-204	SLC1A7	solute carrier family 1 member 7
838	53	gga-miR-204	DOK6	docking protein 6
839	53	gga-miR-204	MBNL1	muscleblind like splicing regulator 1
840	53	gga-miR-204	OSGIN2	oxidative stress induced growth inhibitor family member 2
841	53	gga-miR-204	PMM2	phosphomannomutase 2
842	53	gga-miR-204	SIK2	salt inducible kinase 2
843	53	gga-miR-204	AHI1	Abelson helper integration site 1
844	53	gga-miR-204	AATK	apoptosis associated tyrosine kinase
845	53	gga-miR-204	WDR33	WD repeat domain 33
846	53	gga-miR-204	CHST4	carbohydrate (N-acetylglucosamine 6-O) sulfotransferase 4
847	53	gga-miR-204	OPN5	opsin 5
848	53	gga-miR-204	PICALM	phosphatidylinositol binding clathrin assembly protein
849	53	gga-miR-204	CBX7	chromobox homolog 7
850	53	gga-miR-204	NHS	NHS actin remodeling regulator
851	53	gga-miR-204	RPRD1A	regulation of nuclear pre-mRNA domain containing 1A
852	53	gga-miR-204	TDRP	testis development related protein
853	53	gga-miR-204	CHD3	chromodomain helicase DNA binding protein 3
854	53	gga-miR-204	INO80	INO80 complex subunit
855	53	gga-miR-204	ABHD2	abhydrolase domain containing 2
856	53	gga-miR-204	KMT2C	lysine methyltransferase 2C
857	53	gga-miR-204	INTS2	integrator complex subunit 2
858	53	gga-miR-204	PCTPL	PCTP-like protein-like
859	53	gga-miR-204	ENTPD3	ectonucleoside triphosphate diphosphohydrolase 3
860	53	gga-miR-204	BDNF	brain derived neurotrophic factor
861	53	gga-miR-204	MTMR6	myotubularin related protein 6
862	53	gga-miR-204	PATZ1	POZ/BTB and AT hook containing zinc finger 1
863	53	gga-miR-204	PDS5A	PDS5 cohesin associated factor A
864	53	gga-miR-204	SLITRK6	SLIT and NTRK like family member 6
865	53	gga-miR-204	PARP11	poly(ADP-ribose) polymerase family member 11
866	53	gga-miR-204	CDKL5	cyclin dependent kinase like 5
867	52	gga-miR-204	RTF1	RTF1 homolog, Paf1/RNA polymerase II complex component
868	52	gga-miR-204	GAN	gigaxonin
869	52	gga-miR-204	RALGPS2	Ral GEF with PH domain and SH3 binding motif 2
870	52	gga-miR-204	PPP3R1	protein phosphatase 3 regulatory subunit B, alpha
871	52	gga-miR-204	CCDC78	coiled-coil domain containing 78
872	52	gga-miR-204	MRPL53	mitochondrial ribosomal protein L53
873	52	gga-miR-204	RAP2A	RAP2A, member of RAS oncogene family
874	52	gga-miR-204	BCDIN3D	BCDIN3 domain containing RNA methyltransferase
875	52	gga-miR-204	NUAK1	NUAK family kinase 1
876	52	gga-miR-204	CA5B	carbonic anhydrase 5B
877	52	gga-miR-204	NCOA3	nuclear receptor coactivator 3
878	52	gga-miR-204	LHX4	LIM homeobox 4
879	52	gga-miR-204	TIMP4	TIMP metallopeptidase inhibitor 4
880	52	gga-miR-204	ARHGAP45	Rho GTPase activating protein 45
881	52	gga-miR-204	SAMD11	sterile alpha motif domain containing 11
882	52	gga-miR-204	CZH18ORF25	chromosome Z open reading frame, human C18orf25
883	52	gga-miR-204	NAV3	neuron navigator 3
884	52	gga-miR-204	SLC39A8	solute carrier family 39 member 8
885	52	gga-miR-204	TP53INP1	tumor protein p53 inducible nuclear protein 1
886	52	gga-miR-204	CGGBP1	CGG triplet repeat binding protein 1
887	52	gga-miR-204	RITA1	RBPJ interacting and tubulin associated 1
888	52	gga-miR-204	CLVS2	clavesin 2
889	52	gga-miR-204	KLHL21	kelch like family member 21
890	52	gga-miR-204	F2RL3	F2R like thrombin/trypsin receptor 3
891	52	gga-miR-204	C2H8ORF34	chromosome 2 open reading frame, human C8orf34
892	52	gga-miR-204	SGK2	SGK2, serine/threonine kinase 2
893	52	gga-miR-204	CNOT6L	CCR4-NOT transcription complex subunit 6 like
894	51	gga-miR-204	CLASP1	cytoplasmic linker associated protein 1
895	51	gga-miR-204	RALGAPA1	Ral GTPase activating protein catalytic alpha subunit 1
896	51	gga-miR-204	FANCF	Fanconi anemia, complementation group F
897	51	gga-miR-204	SLC7A6	solute carrier family 7 member 6
898	51	gga-miR-204	KHDRBS1	KH RNA binding domain containing, signal transduction associated 1
899	51	gga-miR-204	DHX57	DExH-box helicase 57
900	51	gga-miR-204	DSG4	desmoglein 4
901	51	gga-miR-204	DNMT3B	DNA methyltransferase 3 beta
902	51	gga-miR-204	HMP19	HMP19 protein
903	51	gga-miR-204	SYTL5	synaptotagmin like 5
904	51	gga-miR-204	FHL2	four and a half LIM domains 2
905	51	gga-miR-204	CDK15	cyclin dependent kinase 15
906	51	gga-miR-204	ATP7B	ATPase copper transporting beta
907	51	gga-miR-204	SNAPIN	SNAP associated protein
908	51	gga-miR-204	OPA1	OPA1, mitochondrial dynamin like GTPase
909	51	gga-miR-204	ATP8A2	ATPase phospholipid transporting 8A2
910	51	gga-miR-204	HHATL	hedgehog acyltransferase-like
911	51	gga-miR-204	ARV1	ARV1 homolog, fatty acid homeostasis modulator
912	51	gga-miR-204	RPL35A	ribosomal protein L35a
913	51	gga-miR-204	GJA8	gap junction protein alpha 8
914	51	gga-miR-204	PLEKHO1	pleckstrin homology domain containing O1
915	51	gga-miR-204	TIMM23B	translocase of inner mitochondrial membrane 23 homolog B
916	50	gga-miR-204	MSRB3	methionine sulfoxide reductase B3
917	50	gga-miR-204	PRELID3A	PRELI domain containing 3A
918	50	gga-miR-204	RP9	RP9, pre-mRNA splicing factor
919	50	gga-miR-204	TTYH3	tweety family member 3
920	50	gga-miR-204	COLQ	collagen like tail subunit of asymmetric acetylcholinesterase
921	50	gga-miR-204	NAXD	NAD(P)HX dehydratase
922	50	gga-miR-204	SLC4A8	solute carrier family 4 member 8
923	50	gga-miR-204	NUMB	NUMB, endocytic adaptor protein
924	50	gga-miR-204	PGM3	phosphoglucomutase 3
925	50	gga-miR-204	RNF152	ring finger protein 152
926	50	gga-miR-204	UBR1	ubiquitin protein ligase E3 component n-recognin 1
927	50	gga-miR-204	RAB28	RAB28, member RAS oncogene family
928	50	gga-miR-204	METTL14	methyltransferase like 14
929	50	gga-miR-204	CTNNBIP1	catenin beta interacting protein 1
930	50	gga-miR-204	OSBPL3	oxysterol binding protein like 3
931	50	gga-miR-204	ACTR1A	ARP1 actin related protein 1 homolog A
932	50	gga-miR-204	CDH5	cadherin 5
933	50	gga-miR-204	POLE3	DNA polymerase epsilon 3, accessory subunit
934	50	gga-miR-204	EIF2AK3	eukaryotic translation initiation factor 2 alpha kinase 3
935	50	gga-miR-204	GK	glycerol kinase
936	50	gga-miR-204	ABCG1	ATP binding cassette subfamily G member 1
937	50	gga-miR-204	NAPG	NSF attachment protein gamma
938	50	gga-miR-204	TMEM70	transmembrane protein 70
939	50	gga-miR-204	TOMM70	translocase of outer mitochondrial membrane 70
940	50	gga-miR-204	CCDC39	coiled-coil domain containing 39
