# Supplementary material for: Circular RNA circFNDC3AL Upregulates BCL9 Expression to Promote Chicken Skeletal Muscle Satellite Cells Proliferation and Differentiation by Binding to miR-204
Source: Front Cell Dev Biol. 2021 Oct 1;9:736749. doi: 10.3389/fcell.2021.736749 (PMC8517228; doi:10.3389/fcell.2021.736749)
Supplement: Supplementary file 3 [file Table_3.xlsx]

## Sheet: Sheet1
	Supplementary Table S3. KEGG analysis for miR-204 target genes
ID	Gene Name	Species	COG_ONTOLOGY	GOTERM_BP_DIRECT	GOTERM_CC_DIRECT	GOTERM_MF_DIRECT	INTERPRO	KEGG_PATHWAY	PIR_SUPERFAMILY	SMART	UP_KEYWORDS	UP_SEQ_FEATURE
XRN1	5'-3' exoribonuclease 1(XRN1)	Gallus gallus	DNA replication, recombination, and repair / Cell division and chromosome partitioning / Translation,					gga03008:Ribosome biogenesis in eukaryotes,gga03018:RNA degradation,
AKAP1	A-kinase anchoring protein 1(AKAP1)	Gallus gallus		GO:0010738~regulation of protein kinase A signaling,	GO:0005739~mitochondrion,GO:0016021~integral component of membrane,	GO:0044822~poly(A) RNA binding,	IPR002999:Tudor domain,IPR004087:K Homology domain,IPR004088:K Homology domain, type 1,			SM00322:KH,SM00333:TUDOR,	Complete proteome,Membrane,Reference proteome,Transmembrane,Transmembrane helix,
BCL9	B-cell CLL/lymphoma 9(BCL9)	Gallus gallus		GO:0014908~myotube differentiation involved in skeletal muscle regeneration,GO:0035019~somatic stem cell population maintenance,GO:0035914~skeletal muscle cell differentiation,GO:0045944~positive regulation of transcription from RNA polymerase II promoter,GO:0060070~canonical Wnt signaling pathway,	GO:0005634~nucleus,GO:0005794~Golgi apparatus,GO:0005801~cis-Golgi network,		IPR015668:B Cell Lymphoma 9,IPR024670:B-cell lymphoma 9, beta-catenin binding domain,				Complete proteome,Reference proteome,
EPHA5	EPH receptor A5(EPHA5)	Gallus gallus		GO:0007411~axon guidance,GO:0018108~peptidyl-tyrosine phosphorylation,GO:0021766~hippocampus development,GO:0032956~regulation of actin cytoskeleton organization,GO:0043087~regulation of GTPase activity,GO:0048013~ephrin receptor signaling pathway,GO:0061178~regulation of insulin secretion involved in cellular response to glucose stimulus,GO:0071372~cellular response to follicle-stimulating hormo…	GO:0005886~plasma membrane,GO:0005887~integral component of plasma membrane,GO:0005912~adherens junction,GO:0016021~integral component of membrane,GO:0030424~axon,GO:0030425~dendrite,	GO:0005003~ephrin receptor activity,GO:0005004~GPI-linked ephrin receptor activity,GO:0005524~ATP binding,	IPR000719:Protein kinase, catalytic domain,IPR001090:Ephrin receptor ligand binding domain,IPR001245:Serine-threonine/tyrosine-protein kinase catalytic domain,IPR001426:Tyrosine-protein kinase, receptor class V, conserved site,IPR001660:Sterile alpha motif domain,IPR003961:Fibronectin, type III,IPR008266:Tyrosine-protein kinase, active site,IPR008979:Galactose-binding domain-like,IPR009030:Insuli…		PIRSF000666:tyrosine-protein kinase, ephrin receptor type,	SM00060:FN3,SM00219:TyrKc,SM00454:SAM,SM00615:EPH_lbd,SM01411:SM01411,	Alternative splicing,ATP-binding,Cell membrane,Cell projection,Complete proteome,Disulfide bond,Glycoprotein,Kinase,Membrane,Neurogenesis,Nucleotide-binding,Phosphoprotein,Receptor,Reference proteome,Repeat,Signal,Transferase,Transmembrane,Transmembrane helix,Tyrosine-protein kinase,	active site:Proton acceptor,binding site:ATP,chain:Ephrin type-A receptor 5,compositionally biased region:Cys-rich,domain:Fibronectin type-III 1,domain:Fibronectin type-III 2,domain:Protein kinase,domain:SAM,glycosylation site:N-linked (GlcNAc...),modified residue,nucleotide phosphate-binding region:ATP,sequence conflict,short sequence motif:PDZ-binding,signal peptide,splice variant,topological d…
EPHA7	EPH receptor A7(EPHA7)	Gallus gallus		GO:0001934~positive regulation of protein phosphorylation,GO:0006915~apoptotic process,GO:0007420~brain development,GO:0016310~phosphorylation,GO:0018108~peptidyl-tyrosine phosphorylation,GO:0022407~regulation of cell-cell adhesion,GO:0031290~retinal ganglion cell axon guidance,GO:0031952~regulation of protein autophosphorylation,GO:0043281~regulation of cysteine-type endopeptidase activity invol…	GO:0005887~integral component of plasma membrane,	GO:0004713~protein tyrosine kinase activity,GO:0005004~GPI-linked ephrin receptor activity,GO:0005524~ATP binding,GO:0008046~axon guidance receptor activity,GO:0045499~chemorepellent activity,	IPR000719:Protein kinase, catalytic domain,IPR001090:Ephrin receptor ligand binding domain,IPR001245:Serine-threonine/tyrosine-protein kinase catalytic domain,IPR001426:Tyrosine-protein kinase, receptor class V, conserved site,IPR001660:Sterile alpha motif domain,IPR003961:Fibronectin, type III,IPR008266:Tyrosine-protein kinase, active site,IPR008979:Galactose-binding domain-like,IPR011009:Protei…		PIRSF000666:tyrosine-protein kinase, ephrin receptor type,	SM00060:FN3,SM00219:TyrKc,SM00454:SAM,SM00615:EPH_lbd,SM01411:SM01411,	Apoptosis,ATP-binding,Cell membrane,Complete proteome,Developmental protein,Glycoprotein,Kinase,Membrane,Neurogenesis,Nucleotide-binding,Phosphoprotein,Receptor,Reference proteome,Repeat,Signal,Transferase,Transmembrane,Transmembrane helix,Tyrosine-protein kinase,	active site:Proton acceptor,binding site:ATP,chain:Ephrin type-A receptor 7,compositionally biased region:Cys-rich,disulfide bond,domain:Fibronectin type-III 1,domain:Fibronectin type-III 2,domain:Protein kinase,domain:SAM,glycosylation site:N-linked (GlcNAc...),modified residue,nucleotide phosphate-binding region:ATP,short sequence motif:PDZ-binding,signal peptide,topological domain:Cytoplasmic,…
EPHB2	EPH receptor B2(EPHB2)	Gallus gallus		GO:0001525~angiogenesis,GO:0001655~urogenital system development,GO:0003407~neural retina development,GO:0006468~protein phosphorylation,GO:0007411~axon guidance,GO:0007413~axonal fasciculation,GO:0007420~brain development,GO:0007612~learning,GO:0018108~peptidyl-tyrosine phosphorylation,GO:0021631~optic nerve morphogenesis,GO:0021952~central nervous system projection neuron axonogenesis,GO:002196…	GO:0005886~plasma membrane,GO:0005887~integral component of plasma membrane,GO:0030424~axon,GO:0030425~dendrite,GO:0043025~neuronal cell body,	GO:0004713~protein tyrosine kinase activity,GO:0005005~transmembrane-ephrin receptor activity,GO:0005524~ATP binding,GO:0008046~axon guidance receptor activity,GO:0016301~kinase activity,	IPR000719:Protein kinase, catalytic domain,IPR001090:Ephrin receptor ligand binding domain,IPR001245:Serine-threonine/tyrosine-protein kinase catalytic domain,IPR001426:Tyrosine-protein kinase, receptor class V, conserved site,IPR001660:Sterile alpha motif domain,IPR003961:Fibronectin, type III,IPR008266:Tyrosine-protein kinase, active site,IPR008979:Galactose-binding domain-like,IPR009030:Insuli…		PIRSF000666:tyrosine-protein kinase, ephrin receptor type,	SM00060:FN3,SM00219:TyrKc,SM00454:SAM,SM00615:EPH_lbd,SM01411:SM01411,	3D-structure,Alternative splicing,ATP-binding,Cell membrane,Cell projection,Complete proteome,Developmental protein,Disulfide bond,Glycoprotein,Kinase,Membrane,Neurogenesis,Nucleotide-binding,Receptor,Reference proteome,Repeat,Signal,Transferase,Transmembrane,Transmembrane helix,Tyrosine-protein kinase,	active site:Proton acceptor,binding site:ATP,chain:Ephrin type-B receptor 2,compositionally biased region:Cys-rich,domain:Fibronectin type-III 1,domain:Fibronectin type-III 2,domain:Protein kinase,domain:SAM,glycosylation site:N-linked (GlcNAc...),helix,nucleotide phosphate-binding region:ATP,short sequence motif:PDZ-binding,signal peptide,splice variant,topological domain:Cytoplasmic,topological…
FARP1	FERM, RhoGEF (ARHGEF) and pleckstrin domain protein 1 (chondrocyte-derived)(FARP1)	Gallus gallus		GO:0007416~synapse assembly,GO:0035023~regulation of Rho protein signal transduction,GO:0043547~positive regulation of GTPase activity,GO:0048813~dendrite morphogenesis,	GO:0005737~cytoplasm,GO:0005829~cytosol,GO:0005856~cytoskeleton,GO:0019898~extrinsic component of membrane,GO:0030054~cell junction,GO:0030175~filopodium,GO:0030425~dendrite,GO:0031234~extrinsic component of cytoplasmic side of plasma membrane,GO:0043197~dendritic spine,	GO:0005089~Rho guanyl-nucleotide exchange factor activity,GO:0008092~cytoskeletal protein binding,GO:0030676~Rac guanyl-nucleotide exchange factor activity,	IPR000219:Dbl homology (DH) domain,IPR000299:FERM domain,IPR000798:Ezrin/radixin/moesin like,IPR001849:Pleckstrin homology domain,IPR011993:Pleckstrin homology-like domain,IPR014352:FERM/acyl-CoA-binding protein, 3-helical bundle,IPR014847:FERM adjacent (FA),IPR018979:FERM, N-terminal,IPR018980:FERM, C-terminal PH-like domain,IPR019747:FERM conserved site,IPR019748:FERM central domain,IPR019749:B…			SM00233:PH,SM00295:B41,SM00325:RhoGEF,SM01195:SM01195,SM01196:SM01196,	Cell junction,Cell membrane,Cell projection,Complete proteome,Cytoplasm,Developmental protein,Guanine-nucleotide releasing factor,Membrane,Reference proteome,Repeat,Synapse,Synaptosome,
GPBP1L1	GC-rich promoter binding protein 1 like 1(GPBP1L1)	Gallus gallus		GO:0006351~transcription, DNA-templated,GO:0006355~regulation of transcription, DNA-templated,GO:0045893~positive regulation of transcription, DNA-templated,	GO:0005634~nucleus,	GO:0003700~transcription factor activity, sequence-specific DNA binding,					Complete proteome,Reference proteome,
KLF3	Kruppel-like factor 3 (basic)(KLF3)	Gallus gallus	Transcription / Cell division and chromosome partitioning,			GO:0003676~nucleic acid binding,GO:0046872~metal ion binding,	IPR007087:Zinc finger, C2H2,IPR013087:Zinc finger C2H2-type/integrase DNA-binding domain,IPR015880:Zinc finger, C2H2-like,			SM00355:ZnF_C2H2,	Complete proteome,Reference proteome,
MON2	MON2 homolog (S. cerevisiae)(MON2)	Gallus gallus		GO:0016192~vesicle-mediated transport,	GO:0005802~trans-Golgi network,GO:0070062~extracellular exosome,	GO:0005086~ARF guanyl-nucleotide exchange factor activity,	IPR011989:Armadillo-like helical,IPR015403:Domain of unknown function DUF1981, SEC7 associated,IPR016024:Armadillo-type fold,				Complete proteome,Reference proteome,
RAB22A	RAB22A, member RAS oncogene family(RAB22A)	Gallus gallus		GO:0006897~endocytosis,GO:0007032~endosome organization,GO:0007264~small GTPase mediated signal transduction,GO:0097494~regulation of vesicle size,	GO:0005769~early endosome,GO:0005886~plasma membrane,GO:0015629~actin cytoskeleton,GO:0045335~phagocytic vesicle,GO:0070062~extracellular exosome,	GO:0003924~GTPase activity,GO:0005525~GTP binding,GO:0019003~GDP binding,	IPR001806:Small GTPase superfamily,IPR005225:Small GTP-binding protein domain,IPR027417:P-loop containing nucleoside triphosphate hydrolase,	gga04144:Endocytosis,			Complete proteome,Reference proteome,
RBM24	RNA binding motif protein 24(RBM24)	Gallus gallus		GO:0010830~regulation of myotube differentiation,GO:0030154~cell differentiation,GO:0043488~regulation of mRNA stability,	GO:0005634~nucleus,GO:0005737~cytoplasm,	GO:0000166~nucleotide binding,GO:0003676~nucleic acid binding,GO:0003730~mRNA 3'-UTR binding,	IPR000504:RNA recognition motif domain,IPR012677:Nucleotide-binding, alpha-beta plait,			SM00360:RRM,	Complete proteome,Cytoplasm,Differentiation,Nucleus,Reference proteome,RNA-binding,	chain:RNA-binding protein 24,compositionally biased region:Ala-rich,domain:RRM,
ATF2	activating transcription factor 2(ATF2)	Gallus gallus		GO:0003151~outflow tract morphogenesis,GO:0006351~transcription, DNA-templated,GO:0006357~regulation of transcription from RNA polymerase II promoter,GO:0006366~transcription from RNA polymerase II promoter,GO:0006970~response to osmotic stress,GO:0006974~cellular response to DNA damage stimulus,GO:0016573~histone acetylation,GO:0031573~intra-S DNA damage checkpoint,GO:0032915~positive regulation…	GO:0005634~nucleus,GO:0005654~nucleoplasm,GO:0005741~mitochondrial outer membrane,GO:0035861~site of double-strand break,	GO:0000980~RNA polymerase II distal enhancer sequence-specific DNA binding,GO:0001077~transcriptional activator activity, RNA polymerase II core promoter proximal region sequence-specific binding,GO:0001102~RNA polymerase II activating transcription factor binding,GO:0003682~chromatin binding,GO:0003700~transcription factor activity, sequence-specific DNA binding,GO:0004402~histone acetyltransfer…	IPR004827:Basic-leucine zipper domain,IPR007087:Zinc finger, C2H2,IPR013087:Zinc finger C2H2-type/integrase DNA-binding domain,IPR016378:Transcription factor, cyclic AMP-dependent,	gga04010:MAPK signaling pathway,gga04261:Adrenergic signaling in cardiomyocytes,gga05164:Influenza A,	PIRSF003153:cyclic AMP-dependent transcription factor, CRE-BP1 type,	SM00338:BRLZ,	Activator,Coiled coil,Complete proteome,Cytoplasm,DNA damage,DNA-binding,Membrane,Metal-binding,Mitochondrion,Mitochondrion outer membrane,Nucleus,Reference proteome,Transcription,Transcription regulation,Transferase,Zinc,Zinc-finger,	chain:Cyclic AMP-dependent transcription factor ATF-2,DNA-binding region:Basic motif,domain:Leucine-zipper,zinc finger region:C2H2-type,
AP1S2	adaptor related protein complex 1 sigma 2 subunit(AP1S2)	Gallus gallus		GO:0006886~intracellular protein transport,GO:0016192~vesicle-mediated transport,	GO:0030117~membrane coat,	GO:0008565~protein transporter activity,	IPR000804:Clathrin adaptor complex, small chain,IPR011012:Longin-like domain,IPR016635:Adaptor protein complex, sigma subunit,IPR022775:AP complex, mu/sigma subunit,	gga04142:Lysosome,	PIRSF015588:adaptor protein complex, sigma subunit,		Protein transport,Transport,
RERE	arginine-glutamic acid dipeptide (RE) repeats(RERE)	Gallus gallus		GO:0006338~chromatin remodeling,GO:0021691~cerebellar Purkinje cell layer maturation,GO:0021930~cerebellar granule cell precursor proliferation,GO:0021942~radial glia guided migration of Purkinje cell,GO:0048755~branching morphogenesis of a nerve,GO:0048813~dendrite morphogenesis,	GO:0000118~histone deacetylase complex,	GO:0001105~RNA polymerase II transcription coactivator activity,GO:0001106~RNA polymerase II transcription corepressor activity,GO:0003682~chromatin binding,GO:0003700~transcription factor activity, sequence-specific DNA binding,GO:0008270~zinc ion binding,GO:0043565~sequence-specific DNA binding,	IPR000679:Zinc finger, GATA-type,IPR000949:ELM2 domain,IPR001005:SANT/Myb domain,IPR001025:Bromo adjacent homology (BAH) domain,IPR002951:Atrophin-like,IPR009057:Homeodomain-like,IPR017884:SANT domain,			SM00401:ZnF_GATA,SM00439:BAH,SM00717:SANT,SM01189:SM01189,	Coiled coil,Complete proteome,Nucleus,Reference proteome,
BIRC6	baculoviral IAP repeat containing 6(BIRC6)	Gallus gallus		GO:0006915~apoptotic process,GO:0008284~positive regulation of cell proliferation,GO:0009966~regulation of signal transduction,GO:0032465~regulation of cytokinesis,GO:2001237~negative regulation of extrinsic apoptotic signaling pathway,	GO:0000922~spindle pole,GO:0005737~cytoplasm,GO:0005768~endosome,GO:0005802~trans-Golgi network,GO:0005815~microtubule organizing center,GO:0016020~membrane,GO:0030496~midbody,	GO:0004842~ubiquitin-protein transferase activity,GO:0004869~cysteine-type endopeptidase inhibitor activity,GO:0061631~ubiquitin conjugating enzyme activity,	IPR000608:Ubiquitin-conjugating enzyme, E2,IPR001370:Baculoviral inhibition of apoptosis protein repeat,IPR016135:Ubiquitin-conjugating enzyme/RWD-like,IPR022103:Protein of unknown function DUF3643,	gga04120:Ubiquitin mediated proteolysis,		SM00238:BIR,	Coiled coil,Complete proteome,Reference proteome,
CTNNBIP1	catenin, beta interacting protein 1(CTNNBIP1)	Gallus gallus		GO:0001658~branching involved in ureteric bud morphogenesis,GO:0002528~regulation of vascular permeability involved in acute inflammatory response,GO:0009952~anterior/posterior pattern specification,GO:0016055~Wnt signaling pathway,GO:0030178~negative regulation of Wnt signaling pathway,GO:0032091~negative regulation of protein binding,GO:0043392~negative regulation of DNA binding,GO:0043433~nega…	GO:0005634~nucleus,GO:0005829~cytosol,GO:0030877~beta-catenin destruction complex,	GO:0008013~beta-catenin binding,	IPR009428:Beta-catenin-interacting ICAT,	gga04310:Wnt signaling pathway,			Complete proteome,Reference proteome,
FAM168B	family with sequence similarity 168 member B(FAM168B)	Gallus gallus			GO:0070062~extracellular exosome,						Complete proteome,Reference proteome,
FBN2	fibrillin 2(FBN2)	Gallus gallus		GO:0009653~anatomical structure morphogenesis,GO:0030326~embryonic limb morphogenesis,GO:0030501~positive regulation of bone mineralization,GO:0035583~sequestering of TGFbeta in extracellular matrix,GO:0043010~camera-type eye development,GO:0045669~positive regulation of osteoblast differentiation,GO:0048048~embryonic eye morphogenesis,GO:0060346~bone trabecula formation,GO:0090287~regulation of …	GO:0001527~microfibril,GO:0005737~cytoplasm,GO:0031012~extracellular matrix,	GO:0005201~extracellular matrix structural constituent,GO:0005509~calcium ion binding,	IPR000152:EGF-type aspartate/asparagine hydroxylation site,IPR000742:Epidermal growth factor-like domain,IPR001881:EGF-like calcium-binding,IPR009030:Insulin-like growth factor binding protein, N-terminal,IPR011398:Fibrillin,IPR013032:EGF-like, conserved site,IPR017878:TB domain,IPR018097:EGF-like calcium-binding, conserved site,IPR026823:Complement Clr-like EGF domain,		PIRSF036312:fibrillin,	SM00179:EGF_CA,SM00181:EGF,	Complete proteome,Disulfide bond,EGF-like domain,Reference proteome,Repeat,Signal,
FRS2	fibroblast growth factor receptor substrate 2(FRS2)	Gallus gallus		GO:0000187~activation of MAPK activity,GO:0001702~gastrulation with mouth forming second,GO:0001759~organ induction,GO:0003281~ventricular septum development,GO:0007405~neuroblast proliferation,GO:0008543~fibroblast growth factor receptor signaling pathway,GO:0008595~anterior/posterior axis specification, embryo,GO:0030900~forebrain development,GO:0042981~regulation of apoptotic process,GO:004661…	GO:0005737~cytoplasm,GO:0005886~plasma membrane,GO:0005911~cell-cell junction,		IPR002404:Insulin receptor substrate-1, PTB,IPR011993:Pleckstrin homology-like domain,			SM00310:PTBI,	Complete proteome,Reference proteome,
ITPR1	inositol 1,4,5-trisphosphate receptor, type 1(ITPR1)	Gallus gallus		GO:0001666~response to hypoxia,GO:0009791~post-embryonic development,GO:0032469~endoplasmic reticulum calcium ion homeostasis,GO:0042045~epithelial fluid transport,GO:0050849~negative regulation of calcium-mediated signaling,GO:0050882~voluntary musculoskeletal movement,GO:0051209~release of sequestered calcium ion into cytosol,GO:0070059~intrinsic apoptotic signaling pathway in response to endop…	GO:0005637~nuclear inner membrane,GO:0005730~nucleolus,GO:0005789~endoplasmic reticulum membrane,GO:0005886~plasma membrane,GO:0005955~calcineurin complex,GO:0014069~postsynaptic density,GO:0016021~integral component of membrane,GO:0016529~sarcoplasmic reticulum,GO:0030667~secretory granule membrane,GO:0031088~platelet dense granule membrane,GO:0031094~platelet dense tubular network,	GO:0005220~inositol 1,4,5-trisphosphate-sensitive calcium-release channel activity,GO:0005509~calcium ion binding,GO:0019855~calcium channel inhibitor activity,GO:0035091~phosphatidylinositol binding,GO:0070679~inositol 1,4,5 trisphosphate binding,	IPR000493:Inositol 1,4,5-trisphosphate-binding protein receptor,IPR000699:Intracellular calcium-release channel,IPR005821:Ion transport domain,IPR013662:RyR/IP3R Homology associated domain,IPR014821:Inositol 1,4,5-trisphosphate/ryanodine receptor,IPR015925:Ryanodine receptor-related,IPR016093:MIR motif,	gga04020:Calcium signaling pathway,gga04070:Phosphatidylinositol signaling system,gga04114:Oocyte meiosis,gga04270:Vascular smooth muscle contraction,gga04540:Gap junction,gga04912:GnRH signaling pathway,		SM00472:MIR,	Coiled coil,Complete proteome,Membrane,Reference proteome,Transmembrane,Transmembrane helix,
NOVA1	neuro-oncological ventral antigen 1(NOVA1)	Gallus gallus		GO:0000398~mRNA splicing, via spliceosome,		GO:0003723~RNA binding,	IPR004087:K Homology domain,IPR004088:K Homology domain, type 1,			SM00322:KH,	Complete proteome,Reference proteome,
NBEA	neurobeachin(NBEA)	Gallus gallus		GO:0008104~protein localization,	GO:0005737~cytoplasm,GO:0005802~trans-Golgi network,GO:0005829~cytosol,GO:0005886~plasma membrane,GO:0016020~membrane,		IPR000409:BEACH domain,IPR001680:WD40 repeat,IPR010508:Domain of unknown function DUF1088,IPR011993:Pleckstrin homology-like domain,IPR013320:Concanavalin A-like lectin/glucanase, subgroup,IPR015943:WD40/YVTN repeat-like-containing domain,IPR016024:Armadillo-type fold,IPR017986:WD40-repeat-containing domain,IPR023362:PH-BEACH domain,			SM00320:WD40,SM01026:SM01026,	Complete proteome,Cytoplasm,Membrane,Reference proteome,	chain:Neurobeachin,
NRBF2	nuclear receptor binding factor 2(NRBF2)	Gallus gallus		GO:0006914~autophagy,GO:0010506~regulation of autophagy,GO:0034976~response to endoplasmic reticulum stress,GO:0043550~regulation of lipid kinase activity,	GO:0005634~nucleus,GO:0005737~cytoplasm,GO:0035032~phosphatidylinositol 3-kinase complex, class III,	GO:0031490~chromatin DNA binding,GO:0033142~progesterone receptor binding,	IPR015056:Protein of unknown function DUF1875,				Coiled coil,Complete proteome,Reference proteome,
NR3C2	nuclear receptor subfamily 3 group C member 2(NR3C2)	Gallus gallus		GO:0006351~transcription, DNA-templated,GO:0006355~regulation of transcription, DNA-templated,GO:0030252~growth hormone secretion,GO:0043401~steroid hormone mediated signaling pathway,GO:0051459~regulation of corticotropin secretion,GO:0060126~somatotropin secreting cell differentiation,GO:0071376~cellular response to corticotropin-releasing hormone stimulus,GO:0071386~cellular response to cortic…	GO:0005634~nucleus,GO:0005737~cytoplasm,GO:0005829~cytosol,	GO:0003677~DNA binding,GO:0003700~transcription factor activity, sequence-specific DNA binding,GO:0005496~steroid binding,GO:0008270~zinc ion binding,GO:0043565~sequence-specific DNA binding,GO:1990239~steroid hormone binding,	IPR000536:Nuclear hormone receptor, ligand-binding, core,IPR001628:Zinc finger, nuclear hormone receptor-type,IPR013088:Zinc finger, NHR/GATA-type,			SM00399:ZnF_C4,SM00430:HOLI,	Complete proteome,Cytoplasm,DNA-binding,Lipid-binding,Metal-binding,Nucleus,Receptor,Reference proteome,Steroid-binding,Transcription,Transcription regulation,Zinc,Zinc-finger,	binding site:Steroid,chain:Mineralocorticoid receptor,region of interest:Steroid-binding,
PUM2	pumilio RNA-binding family member 2(PUM2)	Gallus gallus		GO:0034063~stress granule assembly,GO:0043488~regulation of mRNA stability,GO:0051983~regulation of chromosome segregation,GO:1900246~positive regulation of RIG-I signaling pathway,GO:2000637~positive regulation of gene silencing by miRNA,	GO:0010494~cytoplasmic stress granule,GO:0031965~nuclear membrane,GO:0048471~perinuclear region of cytoplasm,	GO:0003723~RNA binding,GO:0003730~mRNA 3'-UTR binding,	IPR001313:Pumilio RNA-binding repeat,IPR011989:Armadillo-like helical,IPR016024:Armadillo-type fold,			SM00025:Pumilio,	Complete proteome,Reference proteome,Repeat,
RHOT1	ras homolog family member T1(RHOT1)	Gallus gallus		GO:0007264~small GTPase mediated signal transduction,GO:0019725~cellular homeostasis,GO:0047497~mitochondrion transport along microtubule,GO:0097345~mitochondrial outer membrane permeabilization,	GO:0031307~integral component of mitochondrial outer membrane,	GO:0003924~GTPase activity,GO:0005509~calcium ion binding,GO:0005525~GTP binding,	IPR001806:Small GTPase superfamily,IPR002048:EF-hand domain,IPR005225:Small GTP-binding protein domain,IPR011992:EF-hand-like domain,IPR013566:EF hand associated, type-1,IPR013567:EF hand associated, type-2,IPR018247:EF-Hand 1, calcium-binding site,IPR020860:MIRO,IPR021181:Small GTPase superfamily, mitochondrial rho type,IPR027417:P-loop containing nucleoside triphosphate hydrolase,		PIRSF037488:mitochondrial Rho GTPase,	SM00054:EFh,	Calcium,Complete proteome,GTP-binding,Hydrolase,Membrane,Metal-binding,Mitochondrion,Mitochondrion outer membrane,Nucleotide-binding,Reference proteome,Repeat,Transmembrane,Transmembrane helix,	calcium-binding region:1,calcium-binding region:2,chain:Mitochondrial Rho GTPase 1,domain:EF-hand 1,domain:EF-hand 2,domain:Miro 1,domain:Miro 2,nucleotide phosphate-binding region:GTP 1,nucleotide phosphate-binding region:GTP 2,topological domain:Cytoplasmic,topological domain:Mitochondrial intermembrane,transmembrane region,
RPS6KA5	ribosomal protein S6 kinase, 90kDa, polypeptide 5(RPS6KA5)	Gallus gallus		GO:0033129~positive regulation of histone phosphorylation,GO:0035066~positive regulation of histone acetylation,GO:0035556~intracellular signal transduction,GO:0043987~histone H3-S10 phosphorylation,GO:0043988~histone H3-S28 phosphorylation,GO:0043990~histone H2A-S1 phosphorylation,GO:0045892~negative regulation of transcription, DNA-templated,GO:0045944~positive regulation of transcription from …	GO:0005634~nucleus,GO:0005654~nucleoplasm,GO:0005737~cytoplasm,	GO:0000287~magnesium ion binding,GO:0004674~protein serine/threonine kinase activity,GO:0005524~ATP binding,GO:0035175~histone kinase activity (H3-S10 specific),	IPR000719:Protein kinase, catalytic domain,IPR000961:AGC-kinase, C-terminal,IPR008271:Serine/threonine-protein kinase, active site,IPR011009:Protein kinase-like domain,IPR016239:Ribosomal protein S6 kinase II,IPR017441:Protein kinase, ATP binding site,IPR017892:Protein kinase, C-terminal,	gga04010:MAPK signaling pathway,gga04261:Adrenergic signaling in cardiomyocytes,	PIRSF000606:ribosomal protein S6 kinase II,	SM00133:S_TK_X,SM00220:S_TKc,	ATP-binding,Complete proteome,Kinase,Magnesium,Metal-binding,Nucleotide-binding,Nucleus,Phosphoprotein,Reference proteome,Repeat,Serine/threonine-protein kinase,Transferase,	active site:Proton acceptor,binding site:ATP,chain:Ribosomal protein S6 kinase alpha-5,domain:AGC-kinase C-terminal,domain:Protein kinase 1,domain:Protein kinase 2,modified residue,nucleotide phosphate-binding region:ATP,
SCML2	sex comb on midleg-like 2 (Drosophila)(SCML2)	Gallus gallus		GO:0006355~regulation of transcription, DNA-templated,	GO:0031519~PcG protein complex,		IPR001660:Sterile alpha motif domain,IPR004092:Mbt repeat,IPR013761:Sterile alpha motif/pointed domain,IPR021987:Protein of unknown function DUF3588,			SM00454:SAM,SM00561:MBT,	Complete proteome,Reference proteome,
SPRED1	sprouty-related, EVH1 domain containing 1(SPRED1)	Gallus gallus		GO:0000188~inactivation of MAPK activity,GO:0007275~multicellular organism development,GO:0010801~negative regulation of peptidyl-threonine phosphorylation,GO:0010923~negative regulation of phosphatase activity,GO:0043517~positive regulation of DNA damage response, signal transduction by p53 class mediator,GO:0090311~regulation of protein deacetylation,	GO:0005654~nucleoplasm,GO:0005737~cytoplasm,GO:0016020~membrane,	GO:0030291~protein serine/threonine kinase inhibitor activity,	IPR000697:EVH1,IPR007875:Sprouty,IPR011993:Pleckstrin homology-like domain,IPR023337:c-Kit-binding domain,			SM00461:WH1,	Complete proteome,Reference proteome,
ST7	suppression of tumorigenicity 7(ST7)	Gallus gallus			GO:0016021~integral component of membrane,		IPR007311:ST7,				Complete proteome,Membrane,Reference proteome,Transmembrane,Transmembrane helix,	chain:Suppressor of tumorigenicity 7 protein homolog,transmembrane region,
TCF12	transcription factor 12(TCF12)	Gallus gallus		GO:0006351~transcription, DNA-templated,GO:0045666~positive regulation of neuron differentiation,GO:0045944~positive regulation of transcription from RNA polymerase II promoter,	GO:0000790~nuclear chromatin,GO:0005634~nucleus,GO:0005667~transcription factor complex,GO:0005737~cytoplasm,GO:0090575~RNA polymerase II transcription factor complex,	GO:0000978~RNA polymerase II core promoter proximal region sequence-specific DNA binding,GO:0001077~transcriptional activator activity, RNA polymerase II core promoter proximal region sequence-specific binding,GO:0003700~transcription factor activity, sequence-specific DNA binding,GO:0042803~protein homodimerization activity,GO:0043425~bHLH transcription factor binding,GO:0046982~protein heterodi…	IPR011598:Myc-type, basic helix-loop-helix (bHLH) domain,			SM00353:HLH,	Complete proteome,Developmental protein,DNA-binding,Nucleus,Reference proteome,Transcription,Transcription regulation,	chain:Transcription factor 12,DNA-binding region:Basic motif,domain:Helix-loop-helix motif,domain:Leucine-zipper,region of interest:Class A specific domain,sequence conflict,short sequence motif:Nuclear localization signal,
TMOD3	tropomodulin 3 (ubiquitous)(TMOD3)	Gallus gallus		GO:0006936~muscle contraction,GO:0007015~actin filament organization,GO:0030239~myofibril assembly,GO:0048821~erythrocyte development,GO:0051694~pointed-end actin filament capping,GO:1901992~positive regulation of mitotic cell cycle phase transition,	GO:0005865~striated muscle thin filament,	GO:0005523~tropomyosin binding,	IPR004934:Tropomodulin,				Complete proteome,Reference proteome,
